# Supplementary material for: Struggling toward reward: Recent experience of anhedonia interacts with motivation to predict reward pursuit in the face of a stressful manipulation
Source: PLoS One. 2017 Mar 8;12(3):e0173439. doi: 10.1371/journal.pone.0173439 (PMC5342255; doi:10.1371/journal.pone.0173439)
Supplement: S1 Dataset — (CSV) [file pone.0173439.s001.csv]

Subject	Amount	Choice	Completed	Probability_percent	Trials	Winnings	AOD	SLIPS	ExpValue	Sex	AOD_Center	SLIPS_Center	SLIPS_min1SD	SLIPS_plus1SD
1	3.04	0	1	.12	1	0	11	0	.3648	2	4.89	-8.23	-15.51	-.95
1	1.42	0	1	.5	2	0	11	0	.71	2	4.89	-8.23	-15.51	-.95
1	2.86	0	1	.5	3	0	11	0	1.43	2	4.89	-8.23	-15.51	-.95
1	1.78	0	1	.12	5	0	11	0	.2136	2	4.89	-8.23	-15.51	-.95
1	1.96	0	1	.88	6	1	11	0	1.7248	2	4.89	-8.23	-15.51	-.95
1	2.68	0	1	.5	7	0	11	0	1.34	2	4.89	-8.23	-15.51	-.95
1	2.14	0	1	.5	9	1	11	0	1.07	2	4.89	-8.23	-15.51	-.95
1	2.5	0	1	.12	10	1	11	0	.3	2	4.89	-8.23	-15.51	-.95
1	3.94	0	1	.5	11	0	11	0	1.97	2	4.89	-8.23	-15.51	-.95
1	2.32	0	1	.5	12	1	11	0	1.16	2	4.89	-8.23	-15.51	-.95
1	2.14	0	1	.12	13	0	11	0	.2568	2	4.89	-8.23	-15.51	-.95
1	1.24	0	1	.12	16	0	11	0	.1488	2	4.89	-8.23	-15.51	-.95
1	2.32	0	1	.12	18	0	11	0	.2784	2	4.89	-8.23	-15.51	-.95
1	4.12	0	1	.5	19	1	11	0	2.06	2	4.89	-8.23	-15.51	-.95
1	4.12	0	1	.12	20	0	11	0	.4944	2	4.89	-8.23	-15.51	-.95
1	2.5	0	1	.5	21	1	11	0	1.25	2	4.89	-8.23	-15.51	-.95
1	3.94	0	1	.12	22	0	11	0	.4728	2	4.89	-8.23	-15.51	-.95
1	3.22	0	1	.12	23	0	11	0	.3864	2	4.89	-8.23	-15.51	-.95
1	3.4	0	1	.5	26	0	11	0	1.7	2	4.89	-8.23	-15.51	-.95
1	3.76	0	1	.5	28	0	11	0	1.88	2	4.89	-8.23	-15.51	-.95
1	1.78	0	1	.5	29	1	11	0	.89	2	4.89	-8.23	-15.51	-.95
1	1.42	0	1	.12	30	0	11	0	.1704	2	4.89	-8.23	-15.51	-.95
1	3.22	0	1	.5	33	0	11	0	1.61	2	4.89	-8.23	-15.51	-.95
1	1.24	0	1	.88	34	1	11	0	1.0912	2	4.89	-8.23	-15.51	-.95
1	3.58	0	1	.12	35	0	11	0	.4296	2	4.89	-8.23	-15.51	-.95
1	3.76	0	1	.12	36	0	11	0	.4512	2	4.89	-8.23	-15.51	-.95
1	2.14	0	1	.88	38	1	11	0	1.8832	2	4.89	-8.23	-15.51	-.95
1	3.58	0	1	.5	39	1	11	0	1.79	2	4.89	-8.23	-15.51	-.95
1	1.6	0	1	.88	40	0	11	0	1.408	2	4.89	-8.23	-15.51	-.95
1	2.86	0	1	.12	41	0	11	0	.3432	2	4.89	-8.23	-15.51	-.95
1	2.68	0	1	.12	42	0	11	0	.3216	2	4.89	-8.23	-15.51	-.95
1	1.24	0	1	.5	43	1	11	0	.62	2	4.89	-8.23	-15.51	-.95
1	1.96	0	1	.5	44	0	11	0	.98	2	4.89	-8.23	-15.51	-.95
1	1.6	0	1	.12	45	1	11	0	.192	2	4.89	-8.23	-15.51	-.95
1	2.32	0	1	.88	47	1	11	0	2.0416	2	4.89	-8.23	-15.51	-.95
1	3.4	0	1	.12	48	0	11	0	.408	2	4.89	-8.23	-15.51	-.95
1	1.96	0	1	.12	50	0	11	0	.2352	2	4.89	-8.23	-15.51	-.95
1	3.22	1	1	.88	4	3.22	11	0	2.8336	2	4.89	-8.23	-15.51	-.95
1	1.78	1	1	.88	8	1.78	11	0	1.5664	2	4.89	-8.23	-15.51	-.95
1	1.42	1	1	.88	14	1.42	11	0	1.2496	2	4.89	-8.23	-15.51	-.95
1	3.04	1	1	.88	15	0	11	0	2.6752	2	4.89	-8.23	-15.51	-.95
1	3.58	1	1	.88	17	3.58	11	0	3.1504	2	4.89	-8.23	-15.51	-.95
1	4.12	1	1	.88	24	4.12	11	0	3.6256	2	4.89	-8.23	-15.51	-.95
1	2.68	1	1	.88	25	2.68	11	0	2.3584	2	4.89	-8.23	-15.51	-.95
1	2.5	1	1	.88	27	2.5	11	0	2.2	2	4.89	-8.23	-15.51	-.95
1	3.04	1	1	.5	31	0	11	0	1.52	2	4.89	-8.23	-15.51	-.95
1	3.4	1	1	.88	32	3.4	11	0	2.992	2	4.89	-8.23	-15.51	-.95
1	3.76	1	1	.88	37	3.76	11	0	3.3088	2	4.89	-8.23	-15.51	-.95
1	2.86	1	1	.88	46	2.86	11	0	2.5168	2	4.89	-8.23	-15.51	-.95
1	3.94	1	1	.88	49	3.94	11	0	3.4672	2	4.89	-8.23	-15.51	-.95
2	1.42	0	1	.5	2	0	9	0	.71	1	2.89	-8.23	-15.51	-.95
2	2.86	0	1	.5	3	0	9	0	1.43	1	2.89	-8.23	-15.51	-.95
2	3.22	0	1	.88	4	1	9	0	2.8336	1	2.89	-8.23	-15.51	-.95
2	1.78	0	1	.12	5	0	9	0	.2136	1	2.89	-8.23	-15.51	-.95
2	1.96	0	1	.88	6	1	9	0	1.7248	1	2.89	-8.23	-15.51	-.95
2	1.78	0	1	.88	8	1	9	0	1.5664	1	2.89	-8.23	-15.51	-.95
2	2.32	0	1	.5	12	1	9	0	1.16	1	2.89	-8.23	-15.51	-.95
2	2.14	0	1	.12	13	0	9	0	.2568	1	2.89	-8.23	-15.51	-.95
2	1.42	0	1	.88	14	1	9	0	1.2496	1	2.89	-8.23	-15.51	-.95
2	1.24	0	1	.12	16	0	9	0	.1488	1	2.89	-8.23	-15.51	-.95
2	2.32	0	1	.12	18	0	9	0	.2784	1	2.89	-8.23	-15.51	-.95
2	2.5	0	1	.5	21	1	9	0	1.25	1	2.89	-8.23	-15.51	-.95
2	3.94	0	1	.12	22	0	9	0	.4728	1	2.89	-8.23	-15.51	-.95
2	2.68	0	1	.88	25	1	9	0	2.3584	1	2.89	-8.23	-15.51	-.95
2	2.5	0	1	.88	27	1	9	0	2.2	1	2.89	-8.23	-15.51	-.95
2	1.78	0	1	.5	29	1	9	0	.89	1	2.89	-8.23	-15.51	-.95
2	1.42	0	1	.12	30	0	9	0	.1704	1	2.89	-8.23	-15.51	-.95
2	3.04	0	1	.5	31	0	9	0	1.52	1	2.89	-8.23	-15.51	-.95
2	1.24	0	1	.88	34	1	9	0	1.0912	1	2.89	-8.23	-15.51	-.95
2	3.76	0	1	.12	36	0	9	0	.4512	1	2.89	-8.23	-15.51	-.95
2	2.14	0	1	.88	38	1	9	0	1.8832	1	2.89	-8.23	-15.51	-.95
2	1.6	0	1	.88	40	0	9	0	1.408	1	2.89	-8.23	-15.51	-.95
2	2.86	0	1	.12	41	0	9	0	.3432	1	2.89	-8.23	-15.51	-.95
2	2.68	0	1	.12	42	0	9	0	.3216	1	2.89	-8.23	-15.51	-.95
2	1.24	0	1	.5	43	1	9	0	.62	1	2.89	-8.23	-15.51	-.95
2	1.96	0	1	.5	44	0	9	0	.98	1	2.89	-8.23	-15.51	-.95
2	1.6	0	1	.12	45	1	9	0	.192	1	2.89	-8.23	-15.51	-.95
2	1.96	0	1	.12	50	0	9	0	.2352	1	2.89	-8.23	-15.51	-.95
2	3.04	1	1	.12	1	0	9	0	.3648	1	2.89	-8.23	-15.51	-.95
2	2.68	1	1	.5	7	0	9	0	1.34	1	2.89	-8.23	-15.51	-.95
2	2.14	1	1	.5	9	2.14	9	0	1.07	1	2.89	-8.23	-15.51	-.95
2	2.5	1	1	.12	10	2.5	9	0	.3	1	2.89	-8.23	-15.51	-.95
2	3.94	1	1	.5	11	0	9	0	1.97	1	2.89	-8.23	-15.51	-.95
2	3.04	1	1	.88	15	0	9	0	2.6752	1	2.89	-8.23	-15.51	-.95
2	3.58	1	1	.88	17	3.58	9	0	3.1504	1	2.89	-8.23	-15.51	-.95
2	4.12	1	1	.5	19	4.12	9	0	2.06	1	2.89	-8.23	-15.51	-.95
2	4.12	1	0	.12	20	0	9	0	.4944	1	2.89	-8.23	-15.51	-.95
2	3.22	1	1	.12	23	0	9	0	.3864	1	2.89	-8.23	-15.51	-.95
2	4.12	1	1	.88	24	4.12	9	0	3.6256	1	2.89	-8.23	-15.51	-.95
2	3.4	1	1	.5	26	0	9	0	1.7	1	2.89	-8.23	-15.51	-.95
2	3.76	1	1	.5	28	0	9	0	1.88	1	2.89	-8.23	-15.51	-.95
2	3.4	1	1	.88	32	3.4	9	0	2.992	1	2.89	-8.23	-15.51	-.95
2	3.22	1	1	.5	33	0	9	0	1.61	1	2.89	-8.23	-15.51	-.95
2	3.58	1	1	.12	35	0	9	0	.4296	1	2.89	-8.23	-15.51	-.95
2	3.76	1	1	.88	37	3.76	9	0	3.3088	1	2.89	-8.23	-15.51	-.95
2	3.58	1	1	.5	39	3.58	9	0	1.79	1	2.89	-8.23	-15.51	-.95
2	2.86	1	1	.88	46	2.86	9	0	2.5168	1	2.89	-8.23	-15.51	-.95
2	2.32	1	1	.88	47	2.32	9	0	2.0416	1	2.89	-8.23	-15.51	-.95
2	3.4	1	1	.12	48	0	9	0	.408	1	2.89	-8.23	-15.51	-.95
2	3.94	1	1	.88	49	3.94	9	0	3.4672	1	2.89	-8.23	-15.51	-.95
3	3.04	0	1	.12	1	0	9	0	.3648	1	2.89	-8.23	-15.51	-.95
3	1.42	0	1	.5	2	0	9	0	.71	1	2.89	-8.23	-15.51	-.95
3	2.86	0	1	.5	3	0	9	0	1.43	1	2.89	-8.23	-15.51	-.95
3	3.22	0	1	.88	4	1	9	0	2.8336	1	2.89	-8.23	-15.51	-.95
3	1.78	0	1	.12	5	0	9	0	.2136	1	2.89	-8.23	-15.51	-.95
3	1.96	0	1	.88	6	1	9	0	1.7248	1	2.89	-8.23	-15.51	-.95
3	2.68	0	1	.5	7	0	9	0	1.34	1	2.89	-8.23	-15.51	-.95
3	1.78	0	1	.88	8	1	9	0	1.5664	1	2.89	-8.23	-15.51	-.95
3	2.14	0	1	.5	9	1	9	0	1.07	1	2.89	-8.23	-15.51	-.95
3	3.94	0	1	.5	11	0	9	0	1.97	1	2.89	-8.23	-15.51	-.95
3	2.14	0	1	.12	13	0	9	0	.2568	1	2.89	-8.23	-15.51	-.95
3	1.42	0	1	.88	14	1	9	0	1.2496	1	2.89	-8.23	-15.51	-.95
3	3.04	0	1	.88	15	0	9	0	2.6752	1	2.89	-8.23	-15.51	-.95
3	1.24	0	1	.12	16	0	9	0	.1488	1	2.89	-8.23	-15.51	-.95
3	3.58	0	1	.88	17	1	9	0	3.1504	1	2.89	-8.23	-15.51	-.95
3	2.32	0	1	.12	18	0	9	0	.2784	1	2.89	-8.23	-15.51	-.95
3	4.12	0	1	.5	19	1	9	0	2.06	1	2.89	-8.23	-15.51	-.95
3	4.12	0	1	.12	20	0	9	0	.4944	1	2.89	-8.23	-15.51	-.95
3	2.5	0	1	.5	21	1	9	0	1.25	1	2.89	-8.23	-15.51	-.95
3	3.94	0	1	.12	22	0	9	0	.4728	1	2.89	-8.23	-15.51	-.95
3	3.22	0	1	.12	23	0	9	0	.3864	1	2.89	-8.23	-15.51	-.95
3	4.12	0	1	.88	24	1	9	0	3.6256	1	2.89	-8.23	-15.51	-.95
3	2.68	0	1	.88	25	1	9	0	2.3584	1	2.89	-8.23	-15.51	-.95
3	3.4	0	1	.5	26	0	9	0	1.7	1	2.89	-8.23	-15.51	-.95
3	2.5	0	1	.88	27	1	9	0	2.2	1	2.89	-8.23	-15.51	-.95
3	3.76	0	1	.5	28	0	9	0	1.88	1	2.89	-8.23	-15.51	-.95
3	1.78	0	1	.5	29	1	9	0	.89	1	2.89	-8.23	-15.51	-.95
3	1.42	0	1	.12	30	0	9	0	.1704	1	2.89	-8.23	-15.51	-.95
3	3.04	0	1	.5	31	0	9	0	1.52	1	2.89	-8.23	-15.51	-.95
3	3.22	0	1	.5	33	0	9	0	1.61	1	2.89	-8.23	-15.51	-.95
3	1.24	0	1	.88	34	1	9	0	1.0912	1	2.89	-8.23	-15.51	-.95
3	3.58	0	1	.12	35	0	9	0	.4296	1	2.89	-8.23	-15.51	-.95
3	3.76	0	1	.12	36	0	9	0	.4512	1	2.89	-8.23	-15.51	-.95
3	3.76	0	1	.88	37	1	9	0	3.3088	1	2.89	-8.23	-15.51	-.95
3	2.14	0	1	.88	38	1	9	0	1.8832	1	2.89	-8.23	-15.51	-.95
3	3.58	0	1	.5	39	1	9	0	1.79	1	2.89	-8.23	-15.51	-.95
3	1.6	0	1	.88	40	0	9	0	1.408	1	2.89	-8.23	-15.51	-.95
3	2.86	0	0	.12	41	0	9	0	.3432	1	2.89	-8.23	-15.51	-.95
3	2.68	0	1	.12	42	0	9	0	.3216	1	2.89	-8.23	-15.51	-.95
3	1.24	0	1	.5	43	1	9	0	.62	1	2.89	-8.23	-15.51	-.95
3	1.96	0	1	.5	44	0	9	0	.98	1	2.89	-8.23	-15.51	-.95
3	1.6	0	1	.12	45	1	9	0	.192	1	2.89	-8.23	-15.51	-.95
3	3.4	0	1	.12	48	0	9	0	.408	1	2.89	-8.23	-15.51	-.95
3	3.94	0	1	.88	49	1	9	0	3.4672	1	2.89	-8.23	-15.51	-.95
3	1.96	0	1	.12	50	0	9	0	.2352	1	2.89	-8.23	-15.51	-.95
3	2.5	1	0	.12	10	0	9	0	.3	1	2.89	-8.23	-15.51	-.95
3	2.32	1	0	.5	12	0	9	0	1.16	1	2.89	-8.23	-15.51	-.95
3	3.4	1	0	.88	32	0	9	0	2.992	1	2.89	-8.23	-15.51	-.95
3	2.86	1	0	.88	46	0	9	0	2.5168	1	2.89	-8.23	-15.51	-.95
3	2.32	1	0	.88	47	0	9	0	2.0416	1	2.89	-8.23	-15.51	-.95
4	2.86	0	1	.5	3	0	6	0	1.43	2	-.11	-8.23	-15.51	-.95
4	1.78	0	1	.12	5	0	6	0	.2136	2	-.11	-8.23	-15.51	-.95
4	2.68	0	1	.5	7	0	6	0	1.34	2	-.11	-8.23	-15.51	-.95
4	1.78	0	1	.88	8	1	6	0	1.5664	2	-.11	-8.23	-15.51	-.95
4	2.5	0	1	.12	10	1	6	0	.3	2	-.11	-8.23	-15.51	-.95
4	3.94	0	1	.5	11	0	6	0	1.97	2	-.11	-8.23	-15.51	-.95
4	2.32	0	1	.5	12	1	6	0	1.16	2	-.11	-8.23	-15.51	-.95
4	1.42	0	1	.88	14	1	6	0	1.2496	2	-.11	-8.23	-15.51	-.95
4	3.04	0	1	.88	15	0	6	0	2.6752	2	-.11	-8.23	-15.51	-.95
4	2.32	0	1	.12	18	0	6	0	.2784	2	-.11	-8.23	-15.51	-.95
4	4.12	0	1	.5	19	1	6	0	2.06	2	-.11	-8.23	-15.51	-.95
4	4.12	0	1	.12	20	0	6	0	.4944	2	-.11	-8.23	-15.51	-.95
4	3.94	0	1	.12	22	0	6	0	.4728	2	-.11	-8.23	-15.51	-.95
4	4.12	0	1	.88	24	1	6	0	3.6256	2	-.11	-8.23	-15.51	-.95
4	2.68	0	1	.88	25	1	6	0	2.3584	2	-.11	-8.23	-15.51	-.95
4	3.76	0	1	.5	28	0	6	0	1.88	2	-.11	-8.23	-15.51	-.95
4	1.42	0	1	.12	30	0	6	0	.1704	2	-.11	-8.23	-15.51	-.95
4	3.04	0	1	.5	31	0	6	0	1.52	2	-.11	-8.23	-15.51	-.95
4	3.4	0	1	.88	32	1	6	0	2.992	2	-.11	-8.23	-15.51	-.95
4	3.58	0	1	.12	35	0	6	0	.4296	2	-.11	-8.23	-15.51	-.95
4	2.14	0	1	.88	38	1	6	0	1.8832	2	-.11	-8.23	-15.51	-.95
4	1.6	0	1	.88	40	0	6	0	1.408	2	-.11	-8.23	-15.51	-.95
4	2.68	0	1	.12	42	0	6	0	.3216	2	-.11	-8.23	-15.51	-.95
4	1.96	0	1	.5	44	0	6	0	.98	2	-.11	-8.23	-15.51	-.95
4	2.32	0	1	.88	47	1	6	0	2.0416	2	-.11	-8.23	-15.51	-.95
4	3.94	0	1	.88	49	1	6	0	3.4672	2	-.11	-8.23	-15.51	-.95
4	3.04	1	1	.12	1	0	6	0	.3648	2	-.11	-8.23	-15.51	-.95
4	1.42	1	1	.5	2	0	6	0	.71	2	-.11	-8.23	-15.51	-.95
4	3.22	1	1	.88	4	3.22	6	0	2.8336	2	-.11	-8.23	-15.51	-.95
4	1.96	1	1	.88	6	1.96	6	0	1.7248	2	-.11	-8.23	-15.51	-.95
4	2.14	1	1	.5	9	2.14	6	0	1.07	2	-.11	-8.23	-15.51	-.95
4	2.14	1	1	.12	13	0	6	0	.2568	2	-.11	-8.23	-15.51	-.95
4	1.24	1	1	.12	16	0	6	0	.1488	2	-.11	-8.23	-15.51	-.95
4	3.58	1	1	.88	17	3.58	6	0	3.1504	2	-.11	-8.23	-15.51	-.95
4	2.5	1	1	.5	21	2.5	6	0	1.25	2	-.11	-8.23	-15.51	-.95
4	3.22	1	1	.12	23	0	6	0	.3864	2	-.11	-8.23	-15.51	-.95
4	3.4	1	1	.5	26	0	6	0	1.7	2	-.11	-8.23	-15.51	-.95
4	2.5	1	1	.88	27	2.5	6	0	2.2	2	-.11	-8.23	-15.51	-.95
4	1.78	1	1	.5	29	1.78	6	0	.89	2	-.11	-8.23	-15.51	-.95
4	3.22	1	1	.5	33	0	6	0	1.61	2	-.11	-8.23	-15.51	-.95
4	1.24	1	1	.88	34	1.24	6	0	1.0912	2	-.11	-8.23	-15.51	-.95
4	3.76	1	1	.12	36	0	6	0	.4512	2	-.11	-8.23	-15.51	-.95
4	3.76	1	1	.88	37	3.76	6	0	3.3088	2	-.11	-8.23	-15.51	-.95
4	3.58	1	1	.5	39	3.58	6	0	1.79	2	-.11	-8.23	-15.51	-.95
4	2.86	1	1	.12	41	0	6	0	.3432	2	-.11	-8.23	-15.51	-.95
4	1.24	1	1	.5	43	1.24	6	0	.62	2	-.11	-8.23	-15.51	-.95
4	1.6	1	1	.12	45	1.6	6	0	.192	2	-.11	-8.23	-15.51	-.95
4	2.86	1	1	.88	46	2.86	6	0	2.5168	2	-.11	-8.23	-15.51	-.95
4	3.4	1	1	.12	48	0	6	0	.408	2	-.11	-8.23	-15.51	-.95
4	1.96	1	1	.12	50	0	6	0	.2352	2	-.11	-8.23	-15.51	-.95
5	3.04	0	1	.12	1	0	3	0	.3648	2	-3.11	-8.23	-15.51	-.95
5	1.42	0	1	.5	2	0	3	0	.71	2	-3.11	-8.23	-15.51	-.95
5	1.78	0	1	.12	5	0	3	0	.2136	2	-3.11	-8.23	-15.51	-.95
5	1.96	0	1	.88	6	1	3	0	1.7248	2	-3.11	-8.23	-15.51	-.95
5	2.68	0	1	.5	7	0	3	0	1.34	2	-3.11	-8.23	-15.51	-.95
5	1.78	0	1	.88	8	1	3	0	1.5664	2	-3.11	-8.23	-15.51	-.95
5	2.14	0	1	.5	9	1	3	0	1.07	2	-3.11	-8.23	-15.51	-.95
5	2.5	0	1	.12	10	1	3	0	.3	2	-3.11	-8.23	-15.51	-.95
5	3.94	0	1	.5	11	0	3	0	1.97	2	-3.11	-8.23	-15.51	-.95
5	2.32	0	1	.5	12	1	3	0	1.16	2	-3.11	-8.23	-15.51	-.95
5	2.14	0	1	.12	13	0	3	0	.2568	2	-3.11	-8.23	-15.51	-.95
5	1.42	0	1	.88	14	1	3	0	1.2496	2	-3.11	-8.23	-15.51	-.95
5	1.24	0	1	.12	16	0	3	0	.1488	2	-3.11	-8.23	-15.51	-.95
5	2.32	0	1	.12	18	0	3	0	.2784	2	-3.11	-8.23	-15.51	-.95
5	4.12	0	1	.5	19	1	3	0	2.06	2	-3.11	-8.23	-15.51	-.95
5	4.12	0	1	.12	20	0	3	0	.4944	2	-3.11	-8.23	-15.51	-.95
5	2.5	0	1	.5	21	1	3	0	1.25	2	-3.11	-8.23	-15.51	-.95
5	3.94	0	1	.12	22	0	3	0	.4728	2	-3.11	-8.23	-15.51	-.95
5	3.22	0	1	.12	23	0	3	0	.3864	2	-3.11	-8.23	-15.51	-.95
5	2.68	0	1	.88	25	1	3	0	2.3584	2	-3.11	-8.23	-15.51	-.95
5	3.4	0	1	.5	26	0	3	0	1.7	2	-3.11	-8.23	-15.51	-.95
5	2.5	0	1	.88	27	1	3	0	2.2	2	-3.11	-8.23	-15.51	-.95
5	3.76	0	1	.5	28	0	3	0	1.88	2	-3.11	-8.23	-15.51	-.95
5	1.78	0	1	.5	29	1	3	0	.89	2	-3.11	-8.23	-15.51	-.95
5	1.42	0	1	.12	30	0	3	0	.1704	2	-3.11	-8.23	-15.51	-.95
5	3.04	0	1	.5	31	0	3	0	1.52	2	-3.11	-8.23	-15.51	-.95
5	3.22	0	1	.5	33	0	3	0	1.61	2	-3.11	-8.23	-15.51	-.95
5	1.24	0	1	.88	34	1	3	0	1.0912	2	-3.11	-8.23	-15.51	-.95
5	3.58	0	1	.12	35	0	3	0	.4296	2	-3.11	-8.23	-15.51	-.95
5	3.76	0	1	.12	36	0	3	0	.4512	2	-3.11	-8.23	-15.51	-.95
5	2.14	0	1	.88	38	1	3	0	1.8832	2	-3.11	-8.23	-15.51	-.95
5	3.58	0	1	.5	39	1	3	0	1.79	2	-3.11	-8.23	-15.51	-.95
5	1.6	0	1	.88	40	0	3	0	1.408	2	-3.11	-8.23	-15.51	-.95
5	2.86	0	1	.12	41	0	3	0	.3432	2	-3.11	-8.23	-15.51	-.95
5	2.68	0	1	.12	42	0	3	0	.3216	2	-3.11	-8.23	-15.51	-.95
5	1.24	0	1	.5	43	1	3	0	.62	2	-3.11	-8.23	-15.51	-.95
5	1.96	0	1	.5	44	0	3	0	.98	2	-3.11	-8.23	-15.51	-.95
5	1.6	0	1	.12	45	1	3	0	.192	2	-3.11	-8.23	-15.51	-.95
5	2.86	0	1	.88	46	1	3	0	2.5168	2	-3.11	-8.23	-15.51	-.95
5	2.32	0	1	.88	47	1	3	0	2.0416	2	-3.11	-8.23	-15.51	-.95
5	3.4	0	1	.12	48	0	3	0	.408	2	-3.11	-8.23	-15.51	-.95
5	1.96	0	1	.12	50	0	3	0	.2352	2	-3.11	-8.23	-15.51	-.95
5	2.86	1	1	.5	3	0	3	0	1.43	2	-3.11	-8.23	-15.51	-.95
5	3.22	1	1	.88	4	3.22	3	0	2.8336	2	-3.11	-8.23	-15.51	-.95
5	3.04	1	1	.88	15	0	3	0	2.6752	2	-3.11	-8.23	-15.51	-.95
5	3.58	1	1	.88	17	3.58	3	0	3.1504	2	-3.11	-8.23	-15.51	-.95
5	4.12	1	1	.88	24	4.12	3	0	3.6256	2	-3.11	-8.23	-15.51	-.95
5	3.4	1	1	.88	32	3.4	3	0	2.992	2	-3.11	-8.23	-15.51	-.95
5	3.76	1	1	.88	37	3.76	3	0	3.3088	2	-3.11	-8.23	-15.51	-.95
5	3.94	1	1	.88	49	3.94	3	0	3.4672	2	-3.11	-8.23	-15.51	-.95
6	3.04	0	1	.12	1	0	10	0	.3648	2	3.89	-8.23	-15.51	-.95
6	2.86	0	1	.5	3	0	10	0	1.43	2	3.89	-8.23	-15.51	-.95
6	3.22	0	1	.88	4	1	10	0	2.8336	2	3.89	-8.23	-15.51	-.95
6	1.78	0	1	.12	5	0	10	0	.2136	2	3.89	-8.23	-15.51	-.95
6	1.96	0	1	.88	6	1	10	0	1.7248	2	3.89	-8.23	-15.51	-.95
6	2.14	0	1	.5	9	1	10	0	1.07	2	3.89	-8.23	-15.51	-.95
6	2.5	0	1	.12	10	1	10	0	.3	2	3.89	-8.23	-15.51	-.95
6	3.94	0	1	.5	11	0	10	0	1.97	2	3.89	-8.23	-15.51	-.95
6	2.14	0	1	.12	13	0	10	0	.2568	2	3.89	-8.23	-15.51	-.95
6	1.42	0	1	.88	14	1	10	0	1.2496	2	3.89	-8.23	-15.51	-.95
6	3.04	0	1	.88	15	0	10	0	2.6752	2	3.89	-8.23	-15.51	-.95
6	1.24	0	1	.12	16	0	10	0	.1488	2	3.89	-8.23	-15.51	-.95
6	4.12	0	1	.5	19	1	10	0	2.06	2	3.89	-8.23	-15.51	-.95
6	4.12	0	1	.12	20	0	10	0	.4944	2	3.89	-8.23	-15.51	-.95
6	2.5	0	1	.5	21	1	10	0	1.25	2	3.89	-8.23	-15.51	-.95
6	3.94	0	1	.12	22	0	10	0	.4728	2	3.89	-8.23	-15.51	-.95
6	3.22	0	1	.12	23	0	10	0	.3864	2	3.89	-8.23	-15.51	-.95
6	4.12	0	1	.88	24	1	10	0	3.6256	2	3.89	-8.23	-15.51	-.95
6	3.4	0	1	.5	26	0	10	0	1.7	2	3.89	-8.23	-15.51	-.95
6	2.5	0	1	.88	27	1	10	0	2.2	2	3.89	-8.23	-15.51	-.95
6	1.78	0	1	.5	29	1	10	0	.89	2	3.89	-8.23	-15.51	-.95
6	1.42	0	1	.12	30	0	10	0	.1704	2	3.89	-8.23	-15.51	-.95
6	3.4	0	1	.88	32	1	10	0	2.992	2	3.89	-8.23	-15.51	-.95
6	3.22	0	1	.5	33	0	10	0	1.61	2	3.89	-8.23	-15.51	-.95
6	1.24	0	1	.88	34	1	10	0	1.0912	2	3.89	-8.23	-15.51	-.95
6	3.58	0	1	.12	35	0	10	0	.4296	2	3.89	-8.23	-15.51	-.95
6	3.76	0	1	.12	36	0	10	0	.4512	2	3.89	-8.23	-15.51	-.95
6	3.76	0	1	.88	37	1	10	0	3.3088	2	3.89	-8.23	-15.51	-.95
6	3.58	0	1	.5	39	1	10	0	1.79	2	3.89	-8.23	-15.51	-.95
6	1.6	0	1	.88	40	0	10	0	1.408	2	3.89	-8.23	-15.51	-.95
6	2.86	0	1	.12	41	0	10	0	.3432	2	3.89	-8.23	-15.51	-.95
6	2.68	0	1	.12	42	0	10	0	.3216	2	3.89	-8.23	-15.51	-.95
6	1.24	0	1	.5	43	1	10	0	.62	2	3.89	-8.23	-15.51	-.95
6	1.96	0	1	.5	44	0	10	0	.98	2	3.89	-8.23	-15.51	-.95
6	1.6	0	1	.12	45	1	10	0	.192	2	3.89	-8.23	-15.51	-.95
6	2.86	0	1	.88	46	1	10	0	2.5168	2	3.89	-8.23	-15.51	-.95
6	2.32	0	1	.88	47	1	10	0	2.0416	2	3.89	-8.23	-15.51	-.95
6	3.94	0	1	.88	49	1	10	0	3.4672	2	3.89	-8.23	-15.51	-.95
6	1.96	0	1	.12	50	0	10	0	.2352	2	3.89	-8.23	-15.51	-.95
6	1.42	1	1	.5	2	0	10	0	.71	2	3.89	-8.23	-15.51	-.95
6	2.68	1	1	.5	7	0	10	0	1.34	2	3.89	-8.23	-15.51	-.95
6	1.78	1	1	.88	8	1.78	10	0	1.5664	2	3.89	-8.23	-15.51	-.95
6	2.32	1	1	.5	12	2.32	10	0	1.16	2	3.89	-8.23	-15.51	-.95
6	3.58	1	1	.88	17	3.58	10	0	3.1504	2	3.89	-8.23	-15.51	-.95
6	2.32	1	1	.12	18	0	10	0	.2784	2	3.89	-8.23	-15.51	-.95
6	2.68	1	1	.88	25	2.68	10	0	2.3584	2	3.89	-8.23	-15.51	-.95
6	3.76	1	1	.5	28	0	10	0	1.88	2	3.89	-8.23	-15.51	-.95
6	3.04	1	1	.5	31	0	10	0	1.52	2	3.89	-8.23	-15.51	-.95
6	2.14	1	1	.88	38	2.14	10	0	1.8832	2	3.89	-8.23	-15.51	-.95
6	3.4	1	1	.12	48	0	10	0	.408	2	3.89	-8.23	-15.51	-.95
7	3.04	0	1	.12	1	0	3	0	.3648	1	-3.11	-8.23	-15.51	-.95
7	1.78	0	1	.12	5	0	3	0	.2136	1	-3.11	-8.23	-15.51	-.95
7	1.96	0	1	.88	6	1	3	0	1.7248	1	-3.11	-8.23	-15.51	-.95
7	2.68	0	1	.5	7	0	3	0	1.34	1	-3.11	-8.23	-15.51	-.95
7	1.78	0	1	.88	8	1	3	0	1.5664	1	-3.11	-8.23	-15.51	-.95
7	2.14	0	1	.5	9	1	3	0	1.07	1	-3.11	-8.23	-15.51	-.95
7	2.5	0	1	.12	10	1	3	0	.3	1	-3.11	-8.23	-15.51	-.95
7	2.32	0	1	.5	12	1	3	0	1.16	1	-3.11	-8.23	-15.51	-.95
7	2.14	0	1	.12	13	0	3	0	.2568	1	-3.11	-8.23	-15.51	-.95
7	1.42	0	1	.88	14	1	3	0	1.2496	1	-3.11	-8.23	-15.51	-.95
7	1.24	0	1	.12	16	0	3	0	.1488	1	-3.11	-8.23	-15.51	-.95
7	2.32	0	1	.12	18	0	3	0	.2784	1	-3.11	-8.23	-15.51	-.95
7	4.12	0	1	.5	19	1	3	0	2.06	1	-3.11	-8.23	-15.51	-.95
7	4.12	0	1	.12	20	0	3	0	.4944	1	-3.11	-8.23	-15.51	-.95
7	2.5	0	1	.5	21	1	3	0	1.25	1	-3.11	-8.23	-15.51	-.95
7	3.94	0	1	.12	22	0	3	0	.4728	1	-3.11	-8.23	-15.51	-.95
7	3.22	0	1	.12	23	0	3	0	.3864	1	-3.11	-8.23	-15.51	-.95
7	3.4	0	1	.5	26	0	3	0	1.7	1	-3.11	-8.23	-15.51	-.95
7	1.78	0	1	.5	29	1	3	0	.89	1	-3.11	-8.23	-15.51	-.95
7	1.42	0	1	.12	30	0	3	0	.1704	1	-3.11	-8.23	-15.51	-.95
7	3.22	0	1	.5	33	0	3	0	1.61	1	-3.11	-8.23	-15.51	-.95
7	1.24	0	1	.88	34	1	3	0	1.0912	1	-3.11	-8.23	-15.51	-.95
7	3.58	0	1	.12	35	0	3	0	.4296	1	-3.11	-8.23	-15.51	-.95
7	3.76	0	1	.12	36	0	3	0	.4512	1	-3.11	-8.23	-15.51	-.95
7	2.14	0	1	.88	38	1	3	0	1.8832	1	-3.11	-8.23	-15.51	-.95
7	1.6	0	1	.88	40	0	3	0	1.408	1	-3.11	-8.23	-15.51	-.95
7	2.86	0	1	.12	41	0	3	0	.3432	1	-3.11	-8.23	-15.51	-.95
7	2.68	0	1	.12	42	0	3	0	.3216	1	-3.11	-8.23	-15.51	-.95
7	1.24	0	1	.5	43	1	3	0	.62	1	-3.11	-8.23	-15.51	-.95
7	1.96	0	1	.5	44	0	3	0	.98	1	-3.11	-8.23	-15.51	-.95
7	1.6	0	1	.12	45	1	3	0	.192	1	-3.11	-8.23	-15.51	-.95
7	3.4	0	1	.12	48	0	3	0	.408	1	-3.11	-8.23	-15.51	-.95
7	1.96	0	1	.12	50	0	3	0	.2352	1	-3.11	-8.23	-15.51	-.95
7	1.42	1	1	.5	2	0	3	0	.71	1	-3.11	-8.23	-15.51	-.95
7	2.86	1	1	.5	3	0	3	0	1.43	1	-3.11	-8.23	-15.51	-.95
7	3.22	1	1	.88	4	3.22	3	0	2.8336	1	-3.11	-8.23	-15.51	-.95
7	3.94	1	1	.5	11	0	3	0	1.97	1	-3.11	-8.23	-15.51	-.95
7	3.04	1	1	.88	15	0	3	0	2.6752	1	-3.11	-8.23	-15.51	-.95
7	3.58	1	1	.88	17	3.58	3	0	3.1504	1	-3.11	-8.23	-15.51	-.95
7	4.12	1	1	.88	24	4.12	3	0	3.6256	1	-3.11	-8.23	-15.51	-.95
7	2.68	1	1	.88	25	2.68	3	0	2.3584	1	-3.11	-8.23	-15.51	-.95
7	2.5	1	1	.88	27	2.5	3	0	2.2	1	-3.11	-8.23	-15.51	-.95
7	3.76	1	1	.5	28	0	3	0	1.88	1	-3.11	-8.23	-15.51	-.95
7	3.04	1	1	.5	31	0	3	0	1.52	1	-3.11	-8.23	-15.51	-.95
7	3.4	1	1	.88	32	3.4	3	0	2.992	1	-3.11	-8.23	-15.51	-.95
7	3.76	1	1	.88	37	3.76	3	0	3.3088	1	-3.11	-8.23	-15.51	-.95
7	3.58	1	1	.5	39	3.58	3	0	1.79	1	-3.11	-8.23	-15.51	-.95
7	2.86	1	1	.88	46	2.86	3	0	2.5168	1	-3.11	-8.23	-15.51	-.95
7	2.32	1	1	.88	47	2.32	3	0	2.0416	1	-3.11	-8.23	-15.51	-.95
7	3.94	1	1	.88	49	3.94	3	0	3.4672	1	-3.11	-8.23	-15.51	-.95
8	3.04	0	1	.12	1	0	6	0	.3648	2	-.11	-8.23	-15.51	-.95
8	1.42	0	1	.5	2	0	6	0	.71	2	-.11	-8.23	-15.51	-.95
8	1.78	0	1	.12	5	0	6	0	.2136	2	-.11	-8.23	-15.51	-.95
8	1.96	0	1	.88	6	1	6	0	1.7248	2	-.11	-8.23	-15.51	-.95
8	2.68	0	1	.5	7	0	6	0	1.34	2	-.11	-8.23	-15.51	-.95
8	2.14	0	1	.5	9	1	6	0	1.07	2	-.11	-8.23	-15.51	-.95
8	2.5	0	1	.12	10	1	6	0	.3	2	-.11	-8.23	-15.51	-.95
8	2.32	0	1	.5	12	1	6	0	1.16	2	-.11	-8.23	-15.51	-.95
8	2.14	0	1	.12	13	0	6	0	.2568	2	-.11	-8.23	-15.51	-.95
8	1.42	0	1	.88	14	1	6	0	1.2496	2	-.11	-8.23	-15.51	-.95
8	1.24	0	1	.12	16	0	6	0	.1488	2	-.11	-8.23	-15.51	-.95
8	2.32	0	1	.12	18	0	6	0	.2784	2	-.11	-8.23	-15.51	-.95
8	4.12	0	1	.12	20	0	6	0	.4944	2	-.11	-8.23	-15.51	-.95
8	2.5	0	1	.5	21	1	6	0	1.25	2	-.11	-8.23	-15.51	-.95
8	3.94	0	1	.12	22	0	6	0	.4728	2	-.11	-8.23	-15.51	-.95
8	3.22	0	1	.12	23	0	6	0	.3864	2	-.11	-8.23	-15.51	-.95
8	2.68	0	1	.88	25	1	6	0	2.3584	2	-.11	-8.23	-15.51	-.95
8	3.4	0	1	.5	26	0	6	0	1.7	2	-.11	-8.23	-15.51	-.95
8	2.5	0	1	.88	27	1	6	0	2.2	2	-.11	-8.23	-15.51	-.95
8	3.76	0	1	.5	28	0	6	0	1.88	2	-.11	-8.23	-15.51	-.95
8	1.78	0	1	.5	29	1	6	0	.89	2	-.11	-8.23	-15.51	-.95
8	1.42	0	1	.12	30	0	6	0	.1704	2	-.11	-8.23	-15.51	-.95
8	3.04	0	1	.5	31	0	6	0	1.52	2	-.11	-8.23	-15.51	-.95
8	3.22	0	1	.5	33	0	6	0	1.61	2	-.11	-8.23	-15.51	-.95
8	1.24	0	1	.88	34	1	6	0	1.0912	2	-.11	-8.23	-15.51	-.95
8	3.58	0	1	.12	35	0	6	0	.4296	2	-.11	-8.23	-15.51	-.95
8	3.76	0	1	.12	36	0	6	0	.4512	2	-.11	-8.23	-15.51	-.95
8	2.14	0	1	.88	38	1	6	0	1.8832	2	-.11	-8.23	-15.51	-.95
8	3.58	0	1	.5	39	1	6	0	1.79	2	-.11	-8.23	-15.51	-.95
8	1.6	0	1	.88	40	0	6	0	1.408	2	-.11	-8.23	-15.51	-.95
8	2.86	0	1	.12	41	0	6	0	.3432	2	-.11	-8.23	-15.51	-.95
8	2.68	0	1	.12	42	0	6	0	.3216	2	-.11	-8.23	-15.51	-.95
8	1.24	0	1	.5	43	1	6	0	.62	2	-.11	-8.23	-15.51	-.95
8	1.96	0	1	.5	44	0	6	0	.98	2	-.11	-8.23	-15.51	-.95
8	1.6	0	1	.12	45	1	6	0	.192	2	-.11	-8.23	-15.51	-.95
8	2.32	0	1	.88	47	1	6	0	2.0416	2	-.11	-8.23	-15.51	-.95
8	3.4	0	1	.12	48	0	6	0	.408	2	-.11	-8.23	-15.51	-.95
8	1.96	0	1	.12	50	0	6	0	.2352	2	-.11	-8.23	-15.51	-.95
8	2.86	1	1	.5	3	0	6	0	1.43	2	-.11	-8.23	-15.51	-.95
8	3.22	1	1	.88	4	3.22	6	0	2.8336	2	-.11	-8.23	-15.51	-.95
8	1.78	1	1	.88	8	1.78	6	0	1.5664	2	-.11	-8.23	-15.51	-.95
8	3.94	1	1	.5	11	0	6	0	1.97	2	-.11	-8.23	-15.51	-.95
8	3.04	1	1	.88	15	0	6	0	2.6752	2	-.11	-8.23	-15.51	-.95
8	3.58	1	1	.88	17	3.58	6	0	3.1504	2	-.11	-8.23	-15.51	-.95
8	4.12	1	1	.5	19	4.12	6	0	2.06	2	-.11	-8.23	-15.51	-.95
8	4.12	1	1	.88	24	4.12	6	0	3.6256	2	-.11	-8.23	-15.51	-.95
8	3.4	1	1	.88	32	3.4	6	0	2.992	2	-.11	-8.23	-15.51	-.95
8	3.76	1	1	.88	37	3.76	6	0	3.3088	2	-.11	-8.23	-15.51	-.95
8	2.86	1	1	.88	46	2.86	6	0	2.5168	2	-.11	-8.23	-15.51	-.95
8	3.94	1	1	.88	49	3.94	6	0	3.4672	2	-.11	-8.23	-15.51	-.95
9	3.04	0	1	.12	1	0	5	0	.3648	2	-1.11	-8.23	-15.51	-.95
9	1.42	0	1	.5	2	0	5	0	.71	2	-1.11	-8.23	-15.51	-.95
9	2.86	0	1	.5	3	0	5	0	1.43	2	-1.11	-8.23	-15.51	-.95
9	1.78	0	1	.12	5	0	5	0	.2136	2	-1.11	-8.23	-15.51	-.95
9	1.96	0	1	.88	6	1	5	0	1.7248	2	-1.11	-8.23	-15.51	-.95
9	2.68	0	1	.5	7	0	5	0	1.34	2	-1.11	-8.23	-15.51	-.95
9	1.78	0	1	.88	8	1	5	0	1.5664	2	-1.11	-8.23	-15.51	-.95
9	2.14	0	1	.5	9	1	5	0	1.07	2	-1.11	-8.23	-15.51	-.95
9	2.5	0	1	.12	10	1	5	0	.3	2	-1.11	-8.23	-15.51	-.95
9	3.94	0	1	.5	11	0	5	0	1.97	2	-1.11	-8.23	-15.51	-.95
9	2.32	0	1	.5	12	1	5	0	1.16	2	-1.11	-8.23	-15.51	-.95
9	2.14	0	1	.12	13	0	5	0	.2568	2	-1.11	-8.23	-15.51	-.95
9	1.42	0	1	.88	14	1	5	0	1.2496	2	-1.11	-8.23	-15.51	-.95
9	3.04	0	1	.88	15	0	5	0	2.6752	2	-1.11	-8.23	-15.51	-.95
9	1.24	0	1	.12	16	0	5	0	.1488	2	-1.11	-8.23	-15.51	-.95
9	3.58	0	1	.88	17	1	5	0	3.1504	2	-1.11	-8.23	-15.51	-.95
9	2.32	0	1	.12	18	0	5	0	.2784	2	-1.11	-8.23	-15.51	-.95
9	4.12	0	1	.5	19	1	5	0	2.06	2	-1.11	-8.23	-15.51	-.95
9	4.12	0	1	.12	20	0	5	0	.4944	2	-1.11	-8.23	-15.51	-.95
9	2.5	0	1	.5	21	1	5	0	1.25	2	-1.11	-8.23	-15.51	-.95
9	3.94	0	1	.12	22	0	5	0	.4728	2	-1.11	-8.23	-15.51	-.95
9	3.22	0	1	.12	23	0	5	0	.3864	2	-1.11	-8.23	-15.51	-.95
9	4.12	0	1	.88	24	1	5	0	3.6256	2	-1.11	-8.23	-15.51	-.95
9	2.68	0	1	.88	25	1	5	0	2.3584	2	-1.11	-8.23	-15.51	-.95
9	3.4	0	1	.5	26	0	5	0	1.7	2	-1.11	-8.23	-15.51	-.95
9	2.5	0	1	.88	27	1	5	0	2.2	2	-1.11	-8.23	-15.51	-.95
9	3.76	0	1	.5	28	0	5	0	1.88	2	-1.11	-8.23	-15.51	-.95
9	1.78	0	1	.5	29	1	5	0	.89	2	-1.11	-8.23	-15.51	-.95
9	1.42	0	1	.12	30	0	5	0	.1704	2	-1.11	-8.23	-15.51	-.95
9	3.04	0	1	.5	31	0	5	0	1.52	2	-1.11	-8.23	-15.51	-.95
9	3.4	0	1	.88	32	1	5	0	2.992	2	-1.11	-8.23	-15.51	-.95
9	3.22	0	1	.5	33	0	5	0	1.61	2	-1.11	-8.23	-15.51	-.95
9	1.24	0	1	.88	34	1	5	0	1.0912	2	-1.11	-8.23	-15.51	-.95
9	3.58	0	1	.12	35	0	5	0	.4296	2	-1.11	-8.23	-15.51	-.95
9	3.76	0	1	.88	37	1	5	0	3.3088	2	-1.11	-8.23	-15.51	-.95
9	2.14	0	1	.88	38	1	5	0	1.8832	2	-1.11	-8.23	-15.51	-.95
9	3.58	0	1	.5	39	1	5	0	1.79	2	-1.11	-8.23	-15.51	-.95
9	1.6	0	1	.88	40	0	5	0	1.408	2	-1.11	-8.23	-15.51	-.95
9	2.86	0	1	.12	41	0	5	0	.3432	2	-1.11	-8.23	-15.51	-.95
9	2.68	0	1	.12	42	0	5	0	.3216	2	-1.11	-8.23	-15.51	-.95
9	1.24	0	1	.5	43	1	5	0	.62	2	-1.11	-8.23	-15.51	-.95
9	1.96	0	1	.5	44	0	5	0	.98	2	-1.11	-8.23	-15.51	-.95
9	1.6	0	1	.12	45	1	5	0	.192	2	-1.11	-8.23	-15.51	-.95
9	2.86	0	1	.88	46	1	5	0	2.5168	2	-1.11	-8.23	-15.51	-.95
9	2.32	0	1	.88	47	1	5	0	2.0416	2	-1.11	-8.23	-15.51	-.95
9	3.4	0	1	.12	48	0	5	0	.408	2	-1.11	-8.23	-15.51	-.95
9	3.94	0	1	.88	49	1	5	0	3.4672	2	-1.11	-8.23	-15.51	-.95
9	1.96	0	1	.12	50	0	5	0	.2352	2	-1.11	-8.23	-15.51	-.95
9	3.22	1	0	.88	4	0	5	0	2.8336	2	-1.11	-8.23	-15.51	-.95
9	3.76	1	0	.12	36	0	5	0	.4512	2	-1.11	-8.23	-15.51	-.95
10	1.42	0	1	.5	2	0	8	1	.71	2	1.89	-7.23	-14.51	.0499999999999998
10	2.86	0	1	.5	3	0	8	1	1.43	2	1.89	-7.23	-14.51	.0499999999999998
10	1.78	0	1	.12	5	0	8	1	.2136	2	1.89	-7.23	-14.51	.0499999999999998
10	1.96	0	1	.88	6	1	8	1	1.7248	2	1.89	-7.23	-14.51	.0499999999999998
10	2.68	0	1	.5	7	0	8	1	1.34	2	1.89	-7.23	-14.51	.0499999999999998
10	2.14	0	1	.5	9	1	8	1	1.07	2	1.89	-7.23	-14.51	.0499999999999998
10	2.5	0	1	.12	10	1	8	1	.3	2	1.89	-7.23	-14.51	.0499999999999998
10	3.94	0	1	.5	11	0	8	1	1.97	2	1.89	-7.23	-14.51	.0499999999999998
10	2.32	0	1	.5	12	1	8	1	1.16	2	1.89	-7.23	-14.51	.0499999999999998
10	2.14	0	1	.12	13	0	8	1	.2568	2	1.89	-7.23	-14.51	.0499999999999998
10	1.24	0	1	.12	16	0	8	1	.1488	2	1.89	-7.23	-14.51	.0499999999999998
10	3.58	0	1	.88	17	1	8	1	3.1504	2	1.89	-7.23	-14.51	.0499999999999998
10	2.32	0	1	.12	18	0	8	1	.2784	2	1.89	-7.23	-14.51	.0499999999999998
10	4.12	0	1	.12	20	0	8	1	.4944	2	1.89	-7.23	-14.51	.0499999999999998
10	2.5	0	1	.5	21	1	8	1	1.25	2	1.89	-7.23	-14.51	.0499999999999998
10	3.94	0	1	.12	22	0	8	1	.4728	2	1.89	-7.23	-14.51	.0499999999999998
10	3.22	0	1	.12	23	0	8	1	.3864	2	1.89	-7.23	-14.51	.0499999999999998
10	3.4	0	1	.5	26	0	8	1	1.7	2	1.89	-7.23	-14.51	.0499999999999998
10	3.76	0	1	.5	28	0	8	1	1.88	2	1.89	-7.23	-14.51	.0499999999999998
10	1.78	0	1	.5	29	1	8	1	.89	2	1.89	-7.23	-14.51	.0499999999999998
10	1.42	0	1	.12	30	0	8	1	.1704	2	1.89	-7.23	-14.51	.0499999999999998
10	3.22	0	1	.5	33	0	8	1	1.61	2	1.89	-7.23	-14.51	.0499999999999998
10	1.24	0	1	.88	34	1	8	1	1.0912	2	1.89	-7.23	-14.51	.0499999999999998
10	3.58	0	1	.12	35	0	8	1	.4296	2	1.89	-7.23	-14.51	.0499999999999998
10	1.6	0	1	.88	40	0	8	1	1.408	2	1.89	-7.23	-14.51	.0499999999999998
10	2.86	0	1	.12	41	0	8	1	.3432	2	1.89	-7.23	-14.51	.0499999999999998
10	2.68	0	1	.12	42	0	8	1	.3216	2	1.89	-7.23	-14.51	.0499999999999998
10	1.24	0	1	.5	43	1	8	1	.62	2	1.89	-7.23	-14.51	.0499999999999998
10	1.96	0	1	.5	44	0	8	1	.98	2	1.89	-7.23	-14.51	.0499999999999998
10	1.6	0	1	.12	45	1	8	1	.192	2	1.89	-7.23	-14.51	.0499999999999998
10	3.4	0	1	.12	48	0	8	1	.408	2	1.89	-7.23	-14.51	.0499999999999998
10	3.94	0	1	.88	49	1	8	1	3.4672	2	1.89	-7.23	-14.51	.0499999999999998
10	1.96	0	1	.12	50	0	8	1	.2352	2	1.89	-7.23	-14.51	.0499999999999998
10	3.04	1	1	.12	1	0	8	1	.3648	2	1.89	-7.23	-14.51	.0499999999999998
10	3.22	1	1	.88	4	3.22	8	1	2.8336	2	1.89	-7.23	-14.51	.0499999999999998
10	1.78	1	1	.88	8	1.78	8	1	1.5664	2	1.89	-7.23	-14.51	.0499999999999998
10	1.42	1	1	.88	14	1.42	8	1	1.2496	2	1.89	-7.23	-14.51	.0499999999999998
10	3.04	1	1	.88	15	0	8	1	2.6752	2	1.89	-7.23	-14.51	.0499999999999998
10	4.12	1	1	.5	19	4.12	8	1	2.06	2	1.89	-7.23	-14.51	.0499999999999998
10	4.12	1	1	.88	24	4.12	8	1	3.6256	2	1.89	-7.23	-14.51	.0499999999999998
10	2.68	1	1	.88	25	2.68	8	1	2.3584	2	1.89	-7.23	-14.51	.0499999999999998
10	2.5	1	1	.88	27	2.5	8	1	2.2	2	1.89	-7.23	-14.51	.0499999999999998
10	3.04	1	1	.5	31	0	8	1	1.52	2	1.89	-7.23	-14.51	.0499999999999998
10	3.4	1	1	.88	32	3.4	8	1	2.992	2	1.89	-7.23	-14.51	.0499999999999998
10	3.76	1	1	.12	36	0	8	1	.4512	2	1.89	-7.23	-14.51	.0499999999999998
10	3.76	1	1	.88	37	3.76	8	1	3.3088	2	1.89	-7.23	-14.51	.0499999999999998
10	2.14	1	1	.88	38	2.14	8	1	1.8832	2	1.89	-7.23	-14.51	.0499999999999998
10	3.58	1	1	.5	39	3.58	8	1	1.79	2	1.89	-7.23	-14.51	.0499999999999998
10	2.86	1	1	.88	46	2.86	8	1	2.5168	2	1.89	-7.23	-14.51	.0499999999999998
10	2.32	1	1	.88	47	2.32	8	1	2.0416	2	1.89	-7.23	-14.51	.0499999999999998
11	1.42	0	1	.5	2	0	2	1	.71	2	-4.11	-7.23	-14.51	.0499999999999998
11	2.86	0	1	.5	3	0	2	1	1.43	2	-4.11	-7.23	-14.51	.0499999999999998
11	1.78	0	1	.12	5	0	2	1	.2136	2	-4.11	-7.23	-14.51	.0499999999999998
11	1.96	0	1	.88	6	1	2	1	1.7248	2	-4.11	-7.23	-14.51	.0499999999999998
11	2.68	0	1	.5	7	0	2	1	1.34	2	-4.11	-7.23	-14.51	.0499999999999998
11	1.78	0	1	.88	8	1	2	1	1.5664	2	-4.11	-7.23	-14.51	.0499999999999998
11	2.5	0	1	.12	9	1	2	1	.3	2	-4.11	-7.23	-14.51	.0499999999999998
11	3.94	0	1	.5	10	0	2	1	1.97	2	-4.11	-7.23	-14.51	.0499999999999998
11	2.32	0	1	.5	11	1	2	1	1.16	2	-4.11	-7.23	-14.51	.0499999999999998
11	2.14	0	1	.12	12	0	2	1	.2568	2	-4.11	-7.23	-14.51	.0499999999999998
11	1.42	0	1	.88	13	1	2	1	1.2496	2	-4.11	-7.23	-14.51	.0499999999999998
11	1.24	0	1	.12	15	0	2	1	.1488	2	-4.11	-7.23	-14.51	.0499999999999998
11	3.58	0	1	.88	16	1	2	1	3.1504	2	-4.11	-7.23	-14.51	.0499999999999998
11	2.32	0	1	.12	17	0	2	1	.2784	2	-4.11	-7.23	-14.51	.0499999999999998
11	4.12	0	1	.5	18	1	2	1	2.06	2	-4.11	-7.23	-14.51	.0499999999999998
11	4.12	0	1	.12	19	0	2	1	.4944	2	-4.11	-7.23	-14.51	.0499999999999998
11	2.5	0	1	.5	20	1	2	1	1.25	2	-4.11	-7.23	-14.51	.0499999999999998
11	3.94	0	1	.12	21	0	2	1	.4728	2	-4.11	-7.23	-14.51	.0499999999999998
11	3.22	0	1	.12	22	0	2	1	.3864	2	-4.11	-7.23	-14.51	.0499999999999998
11	2.68	0	1	.88	24	1	2	1	2.3584	2	-4.11	-7.23	-14.51	.0499999999999998
11	3.4	0	1	.5	25	0	2	1	1.7	2	-4.11	-7.23	-14.51	.0499999999999998
11	2.5	0	1	.88	26	1	2	1	2.2	2	-4.11	-7.23	-14.51	.0499999999999998
11	1.78	0	1	.5	28	1	2	1	.89	2	-4.11	-7.23	-14.51	.0499999999999998
11	1.42	0	1	.12	29	0	2	1	.1704	2	-4.11	-7.23	-14.51	.0499999999999998
11	3.04	0	1	.5	30	0	2	1	1.52	2	-4.11	-7.23	-14.51	.0499999999999998
11	3.4	0	1	.88	31	1	2	1	2.992	2	-4.11	-7.23	-14.51	.0499999999999998
11	3.22	0	1	.5	32	0	2	1	1.61	2	-4.11	-7.23	-14.51	.0499999999999998
11	1.24	0	1	.88	33	1	2	1	1.0912	2	-4.11	-7.23	-14.51	.0499999999999998
11	3.58	0	1	.12	34	0	2	1	.4296	2	-4.11	-7.23	-14.51	.0499999999999998
11	3.76	0	1	.12	35	0	2	1	.4512	2	-4.11	-7.23	-14.51	.0499999999999998
11	2.14	0	1	.88	37	1	2	1	1.8832	2	-4.11	-7.23	-14.51	.0499999999999998
11	3.58	0	1	.5	38	1	2	1	1.79	2	-4.11	-7.23	-14.51	.0499999999999998
11	1.6	0	1	.88	39	0	2	1	1.408	2	-4.11	-7.23	-14.51	.0499999999999998
11	2.86	0	1	.12	40	0	2	1	.3432	2	-4.11	-7.23	-14.51	.0499999999999998
11	2.68	0	1	.12	41	0	2	1	.3216	2	-4.11	-7.23	-14.51	.0499999999999998
11	1.24	0	1	.5	42	1	2	1	.62	2	-4.11	-7.23	-14.51	.0499999999999998
11	1.96	0	1	.5	43	0	2	1	.98	2	-4.11	-7.23	-14.51	.0499999999999998
11	1.6	0	1	.12	44	1	2	1	.192	2	-4.11	-7.23	-14.51	.0499999999999998
11	2.86	0	1	.88	45	1	2	1	2.5168	2	-4.11	-7.23	-14.51	.0499999999999998
11	2.32	0	1	.88	46	1	2	1	2.0416	2	-4.11	-7.23	-14.51	.0499999999999998
11	3.4	0	1	.12	47	0	2	1	.408	2	-4.11	-7.23	-14.51	.0499999999999998
11	3.94	0	1	.88	48	1	2	1	3.4672	2	-4.11	-7.23	-14.51	.0499999999999998
11	1.96	0	1	.12	49	0	2	1	.2352	2	-4.11	-7.23	-14.51	.0499999999999998
11	1.6	0	1	.5	50	1	2	1	.8	2	-4.11	-7.23	-14.51	.0499999999999998
11	3.04	1	1	.12	1	0	2	1	.3648	2	-4.11	-7.23	-14.51	.0499999999999998
11	3.22	1	1	.88	4	3.22	2	1	2.8336	2	-4.11	-7.23	-14.51	.0499999999999998
11	3.04	1	1	.88	14	0	2	1	2.6752	2	-4.11	-7.23	-14.51	.0499999999999998
11	4.12	1	1	.88	23	4.12	2	1	3.6256	2	-4.11	-7.23	-14.51	.0499999999999998
11	3.76	1	1	.5	27	0	2	1	1.88	2	-4.11	-7.23	-14.51	.0499999999999998
11	3.76	1	1	.88	36	3.76	2	1	3.3088	2	-4.11	-7.23	-14.51	.0499999999999998
12	3.04	0	1	.12	1	0	7	1	.3648	2	.89	-7.23	-14.51	.0499999999999998
12	1.42	0	1	.5	2	0	7	1	.71	2	.89	-7.23	-14.51	.0499999999999998
12	3.22	0	1	.88	4	1	7	1	2.8336	2	.89	-7.23	-14.51	.0499999999999998
12	1.78	0	1	.12	5	0	7	1	.2136	2	.89	-7.23	-14.51	.0499999999999998
12	2.68	0	1	.5	7	0	7	1	1.34	2	.89	-7.23	-14.51	.0499999999999998
12	1.78	0	1	.88	8	1	7	1	1.5664	2	.89	-7.23	-14.51	.0499999999999998
12	2.5	0	1	.12	10	1	7	1	.3	2	.89	-7.23	-14.51	.0499999999999998
12	2.32	0	1	.5	12	1	7	1	1.16	2	.89	-7.23	-14.51	.0499999999999998
12	2.14	0	1	.12	13	0	7	1	.2568	2	.89	-7.23	-14.51	.0499999999999998
12	1.24	0	1	.12	16	0	7	1	.1488	2	.89	-7.23	-14.51	.0499999999999998
12	2.32	0	1	.12	18	0	7	1	.2784	2	.89	-7.23	-14.51	.0499999999999998
12	4.12	0	1	.12	20	0	7	1	.4944	2	.89	-7.23	-14.51	.0499999999999998
12	2.5	0	1	.5	21	1	7	1	1.25	2	.89	-7.23	-14.51	.0499999999999998
12	3.94	0	1	.12	22	0	7	1	.4728	2	.89	-7.23	-14.51	.0499999999999998
12	3.22	0	1	.12	23	0	7	1	.3864	2	.89	-7.23	-14.51	.0499999999999998
12	3.4	0	1	.5	26	0	7	1	1.7	2	.89	-7.23	-14.51	.0499999999999998
12	2.5	0	1	.88	27	1	7	1	2.2	2	.89	-7.23	-14.51	.0499999999999998
12	3.76	0	1	.5	28	0	7	1	1.88	2	.89	-7.23	-14.51	.0499999999999998
12	1.78	0	1	.5	29	1	7	1	.89	2	.89	-7.23	-14.51	.0499999999999998
12	1.42	0	1	.12	30	0	7	1	.1704	2	.89	-7.23	-14.51	.0499999999999998
12	3.22	0	1	.5	33	0	7	1	1.61	2	.89	-7.23	-14.51	.0499999999999998
12	1.24	0	1	.88	34	1	7	1	1.0912	2	.89	-7.23	-14.51	.0499999999999998
12	3.58	0	1	.12	35	0	7	1	.4296	2	.89	-7.23	-14.51	.0499999999999998
12	3.76	0	1	.12	36	0	7	1	.4512	2	.89	-7.23	-14.51	.0499999999999998
12	2.14	0	1	.88	38	1	7	1	1.8832	2	.89	-7.23	-14.51	.0499999999999998
12	3.58	0	1	.5	39	1	7	1	1.79	2	.89	-7.23	-14.51	.0499999999999998
12	1.6	0	1	.88	40	0	7	1	1.408	2	.89	-7.23	-14.51	.0499999999999998
12	2.86	0	1	.12	41	0	7	1	.3432	2	.89	-7.23	-14.51	.0499999999999998
12	2.68	0	1	.12	42	0	7	1	.3216	2	.89	-7.23	-14.51	.0499999999999998
12	1.24	0	1	.5	43	1	7	1	.62	2	.89	-7.23	-14.51	.0499999999999998
12	1.96	0	1	.5	44	0	7	1	.98	2	.89	-7.23	-14.51	.0499999999999998
12	1.6	0	1	.12	45	1	7	1	.192	2	.89	-7.23	-14.51	.0499999999999998
12	2.32	0	1	.88	47	1	7	1	2.0416	2	.89	-7.23	-14.51	.0499999999999998
12	3.4	0	1	.12	48	0	7	1	.408	2	.89	-7.23	-14.51	.0499999999999998
12	1.96	0	1	.12	50	0	7	1	.2352	2	.89	-7.23	-14.51	.0499999999999998
12	2.86	1	1	.5	3	0	7	1	1.43	2	.89	-7.23	-14.51	.0499999999999998
12	1.96	1	1	.88	6	1.96	7	1	1.7248	2	.89	-7.23	-14.51	.0499999999999998
12	2.14	1	1	.5	9	2.14	7	1	1.07	2	.89	-7.23	-14.51	.0499999999999998
12	3.94	1	1	.5	11	0	7	1	1.97	2	.89	-7.23	-14.51	.0499999999999998
12	1.42	1	1	.88	14	1.42	7	1	1.2496	2	.89	-7.23	-14.51	.0499999999999998
12	3.04	1	0	.88	15	0	7	1	2.6752	2	.89	-7.23	-14.51	.0499999999999998
12	3.58	1	1	.88	17	3.58	7	1	3.1504	2	.89	-7.23	-14.51	.0499999999999998
12	4.12	1	1	.5	19	4.12	7	1	2.06	2	.89	-7.23	-14.51	.0499999999999998
12	4.12	1	1	.88	24	4.12	7	1	3.6256	2	.89	-7.23	-14.51	.0499999999999998
12	2.68	1	1	.88	25	2.68	7	1	2.3584	2	.89	-7.23	-14.51	.0499999999999998
12	3.04	1	1	.5	31	0	7	1	1.52	2	.89	-7.23	-14.51	.0499999999999998
12	3.4	1	1	.88	32	3.4	7	1	2.992	2	.89	-7.23	-14.51	.0499999999999998
12	3.76	1	1	.88	37	3.76	7	1	3.3088	2	.89	-7.23	-14.51	.0499999999999998
12	2.86	1	1	.88	46	2.86	7	1	2.5168	2	.89	-7.23	-14.51	.0499999999999998
12	3.94	1	1	.88	49	3.94	7	1	3.4672	2	.89	-7.23	-14.51	.0499999999999998
13	3.04	0	1	.12	1	0	8	1	.3648	1	1.89	-7.23	-14.51	.0499999999999998
13	2.86	0	1	.5	3	0	8	1	1.43	1	1.89	-7.23	-14.51	.0499999999999998
13	1.78	0	1	.12	5	0	8	1	.2136	1	1.89	-7.23	-14.51	.0499999999999998
13	2.68	0	1	.5	7	0	8	1	1.34	1	1.89	-7.23	-14.51	.0499999999999998
13	2.14	0	1	.5	9	1	8	1	1.07	1	1.89	-7.23	-14.51	.0499999999999998
13	2.5	0	1	.12	10	1	8	1	.3	1	1.89	-7.23	-14.51	.0499999999999998
13	2.14	0	1	.12	13	0	8	1	.2568	1	1.89	-7.23	-14.51	.0499999999999998
13	1.42	0	1	.88	14	1	8	1	1.2496	1	1.89	-7.23	-14.51	.0499999999999998
13	1.24	0	1	.12	16	0	8	1	.1488	1	1.89	-7.23	-14.51	.0499999999999998
13	3.58	0	1	.88	17	1	8	1	3.1504	1	1.89	-7.23	-14.51	.0499999999999998
13	2.32	0	1	.12	18	0	8	1	.2784	1	1.89	-7.23	-14.51	.0499999999999998
13	4.12	0	1	.5	19	1	8	1	2.06	1	1.89	-7.23	-14.51	.0499999999999998
13	4.12	0	1	.12	20	0	8	1	.4944	1	1.89	-7.23	-14.51	.0499999999999998
13	2.5	0	1	.5	21	1	8	1	1.25	1	1.89	-7.23	-14.51	.0499999999999998
13	3.94	0	1	.12	22	0	8	1	.4728	1	1.89	-7.23	-14.51	.0499999999999998
13	3.22	0	1	.12	23	0	8	1	.3864	1	1.89	-7.23	-14.51	.0499999999999998
13	2.68	0	1	.88	25	1	8	1	2.3584	1	1.89	-7.23	-14.51	.0499999999999998
13	3.4	0	1	.5	26	0	8	1	1.7	1	1.89	-7.23	-14.51	.0499999999999998
13	2.5	0	1	.88	27	1	8	1	2.2	1	1.89	-7.23	-14.51	.0499999999999998
13	3.76	0	1	.5	28	0	8	1	1.88	1	1.89	-7.23	-14.51	.0499999999999998
13	1.78	0	1	.5	29	1	8	1	.89	1	1.89	-7.23	-14.51	.0499999999999998
13	1.42	0	1	.12	30	0	8	1	.1704	1	1.89	-7.23	-14.51	.0499999999999998
13	3.22	0	1	.5	33	0	8	1	1.61	1	1.89	-7.23	-14.51	.0499999999999998
13	1.24	0	1	.88	34	1	8	1	1.0912	1	1.89	-7.23	-14.51	.0499999999999998
13	3.58	0	1	.12	35	0	8	1	.4296	1	1.89	-7.23	-14.51	.0499999999999998
13	2.14	0	1	.88	38	1	8	1	1.8832	1	1.89	-7.23	-14.51	.0499999999999998
13	3.58	0	1	.5	39	1	8	1	1.79	1	1.89	-7.23	-14.51	.0499999999999998
13	1.6	0	1	.88	40	0	8	1	1.408	1	1.89	-7.23	-14.51	.0499999999999998
13	2.86	0	1	.12	41	0	8	1	.3432	1	1.89	-7.23	-14.51	.0499999999999998
13	2.68	0	1	.12	42	0	8	1	.3216	1	1.89	-7.23	-14.51	.0499999999999998
13	1.24	0	1	.5	43	1	8	1	.62	1	1.89	-7.23	-14.51	.0499999999999998
13	1.6	0	1	.12	45	1	8	1	.192	1	1.89	-7.23	-14.51	.0499999999999998
13	3.4	0	1	.12	48	0	8	1	.408	1	1.89	-7.23	-14.51	.0499999999999998
13	3.94	0	1	.88	49	1	8	1	3.4672	1	1.89	-7.23	-14.51	.0499999999999998
13	1.96	0	1	.12	50	0	8	1	.2352	1	1.89	-7.23	-14.51	.0499999999999998
13	1.42	1	1	.5	2	0	8	1	.71	1	1.89	-7.23	-14.51	.0499999999999998
13	3.22	1	1	.88	4	3.22	8	1	2.8336	1	1.89	-7.23	-14.51	.0499999999999998
13	1.96	1	1	.88	6	1.96	8	1	1.7248	1	1.89	-7.23	-14.51	.0499999999999998
13	1.78	1	1	.88	8	1.78	8	1	1.5664	1	1.89	-7.23	-14.51	.0499999999999998
13	3.94	1	1	.5	11	0	8	1	1.97	1	1.89	-7.23	-14.51	.0499999999999998
13	2.32	1	1	.5	12	2.32	8	1	1.16	1	1.89	-7.23	-14.51	.0499999999999998
13	3.04	1	1	.88	15	0	8	1	2.6752	1	1.89	-7.23	-14.51	.0499999999999998
13	4.12	1	1	.88	24	4.12	8	1	3.6256	1	1.89	-7.23	-14.51	.0499999999999998
13	3.04	1	1	.5	31	0	8	1	1.52	1	1.89	-7.23	-14.51	.0499999999999998
13	3.4	1	1	.88	32	3.4	8	1	2.992	1	1.89	-7.23	-14.51	.0499999999999998
13	3.76	1	1	.12	36	0	8	1	.4512	1	1.89	-7.23	-14.51	.0499999999999998
13	3.76	1	1	.88	37	3.76	8	1	3.3088	1	1.89	-7.23	-14.51	.0499999999999998
13	1.96	1	1	.5	44	0	8	1	.98	1	1.89	-7.23	-14.51	.0499999999999998
13	2.86	1	1	.88	46	2.86	8	1	2.5168	1	1.89	-7.23	-14.51	.0499999999999998
13	2.32	1	1	.88	47	2.32	8	1	2.0416	1	1.89	-7.23	-14.51	.0499999999999998
14	3.04	0	1	.12	1	0	11	2	.3648	2	4.89	-6.23	-13.51	1.05
14	1.42	0	1	.5	2	0	11	2	.71	2	4.89	-6.23	-13.51	1.05
14	1.78	0	1	.12	5	0	11	2	.2136	2	4.89	-6.23	-13.51	1.05
14	2.68	0	1	.5	7	0	11	2	1.34	2	4.89	-6.23	-13.51	1.05
14	2.5	0	1	.12	10	1	11	2	.3	2	4.89	-6.23	-13.51	1.05
14	2.32	0	1	.5	12	1	11	2	1.16	2	4.89	-6.23	-13.51	1.05
14	2.14	0	1	.12	13	0	11	2	.2568	2	4.89	-6.23	-13.51	1.05
14	1.24	0	1	.12	16	0	11	2	.1488	2	4.89	-6.23	-13.51	1.05
14	3.58	0	1	.88	17	1	11	2	3.1504	2	4.89	-6.23	-13.51	1.05
14	2.32	0	1	.12	18	0	11	2	.2784	2	4.89	-6.23	-13.51	1.05
14	4.12	0	1	.5	19	1	11	2	2.06	2	4.89	-6.23	-13.51	1.05
14	4.12	0	1	.12	20	0	11	2	.4944	2	4.89	-6.23	-13.51	1.05
14	3.94	0	1	.12	22	0	11	2	.4728	2	4.89	-6.23	-13.51	1.05
14	3.22	0	1	.12	23	0	11	2	.3864	2	4.89	-6.23	-13.51	1.05
14	3.4	0	1	.5	26	0	11	2	1.7	2	4.89	-6.23	-13.51	1.05
14	2.5	0	1	.88	27	1	11	2	2.2	2	4.89	-6.23	-13.51	1.05
14	3.76	0	1	.5	28	0	11	2	1.88	2	4.89	-6.23	-13.51	1.05
14	1.78	0	1	.5	29	1	11	2	.89	2	4.89	-6.23	-13.51	1.05
14	1.42	0	1	.12	30	0	11	2	.1704	2	4.89	-6.23	-13.51	1.05
14	3.04	0	1	.5	31	0	11	2	1.52	2	4.89	-6.23	-13.51	1.05
14	3.22	0	1	.5	33	0	11	2	1.61	2	4.89	-6.23	-13.51	1.05
14	1.24	0	1	.88	34	1	11	2	1.0912	2	4.89	-6.23	-13.51	1.05
14	3.58	0	1	.12	35	0	11	2	.4296	2	4.89	-6.23	-13.51	1.05
14	3.76	0	1	.12	36	0	11	2	.4512	2	4.89	-6.23	-13.51	1.05
14	3.58	0	1	.5	39	1	11	2	1.79	2	4.89	-6.23	-13.51	1.05
14	1.6	0	1	.88	40	0	11	2	1.408	2	4.89	-6.23	-13.51	1.05
14	2.86	0	1	.12	41	0	11	2	.3432	2	4.89	-6.23	-13.51	1.05
14	2.68	0	1	.12	42	0	11	2	.3216	2	4.89	-6.23	-13.51	1.05
14	1.24	0	1	.5	43	1	11	2	.62	2	4.89	-6.23	-13.51	1.05
14	1.96	0	1	.5	44	0	11	2	.98	2	4.89	-6.23	-13.51	1.05
14	1.6	0	1	.12	45	1	11	2	.192	2	4.89	-6.23	-13.51	1.05
14	1.96	0	1	.12	50	0	11	2	.2352	2	4.89	-6.23	-13.51	1.05
14	2.86	1	1	.5	3	0	11	2	1.43	2	4.89	-6.23	-13.51	1.05
14	3.22	1	1	.88	4	3.22	11	2	2.8336	2	4.89	-6.23	-13.51	1.05
14	1.96	1	1	.88	6	1.96	11	2	1.7248	2	4.89	-6.23	-13.51	1.05
14	1.78	1	1	.88	8	1.78	11	2	1.5664	2	4.89	-6.23	-13.51	1.05
14	2.14	1	1	.5	9	2.14	11	2	1.07	2	4.89	-6.23	-13.51	1.05
14	3.94	1	1	.5	11	0	11	2	1.97	2	4.89	-6.23	-13.51	1.05
14	1.42	1	1	.88	14	1.42	11	2	1.2496	2	4.89	-6.23	-13.51	1.05
14	3.04	1	0	.88	15	0	11	2	2.6752	2	4.89	-6.23	-13.51	1.05
14	2.5	1	1	.5	21	2.5	11	2	1.25	2	4.89	-6.23	-13.51	1.05
14	4.12	1	1	.88	24	4.12	11	2	3.6256	2	4.89	-6.23	-13.51	1.05
14	2.68	1	1	.88	25	2.68	11	2	2.3584	2	4.89	-6.23	-13.51	1.05
14	3.4	1	1	.88	32	3.4	11	2	2.992	2	4.89	-6.23	-13.51	1.05
14	3.76	1	1	.88	37	3.76	11	2	3.3088	2	4.89	-6.23	-13.51	1.05
14	2.14	1	1	.88	38	2.14	11	2	1.8832	2	4.89	-6.23	-13.51	1.05
14	2.86	1	1	.88	46	2.86	11	2	2.5168	2	4.89	-6.23	-13.51	1.05
14	2.32	1	1	.88	47	2.32	11	2	2.0416	2	4.89	-6.23	-13.51	1.05
14	3.4	1	1	.12	48	0	11	2	.408	2	4.89	-6.23	-13.51	1.05
14	3.94	1	1	.88	49	3.94	11	2	3.4672	2	4.89	-6.23	-13.51	1.05
15	1.78	0	1	.12	5	0	6	2	.2136	1	-.11	-6.23	-13.51	1.05
15	1.78	0	1	.88	8	1	6	2	1.5664	1	-.11	-6.23	-13.51	1.05
15	2.14	0	1	.12	13	0	6	2	.2568	1	-.11	-6.23	-13.51	1.05
15	2.32	0	1	.12	18	0	6	2	.2784	1	-.11	-6.23	-13.51	1.05
15	2.68	0	1	.88	25	1	6	2	2.3584	1	-.11	-6.23	-13.51	1.05
15	3.76	0	1	.5	28	0	6	2	1.88	1	-.11	-6.23	-13.51	1.05
15	1.78	0	1	.5	29	1	6	2	.89	1	-.11	-6.23	-13.51	1.05
15	1.42	0	1	.12	30	0	6	2	.1704	1	-.11	-6.23	-13.51	1.05
15	3.22	0	1	.5	33	0	6	2	1.61	1	-.11	-6.23	-13.51	1.05
15	1.24	0	1	.88	34	1	6	2	1.0912	1	-.11	-6.23	-13.51	1.05
15	3.58	0	1	.12	35	0	6	2	.4296	1	-.11	-6.23	-13.51	1.05
15	3.76	0	1	.12	36	0	6	2	.4512	1	-.11	-6.23	-13.51	1.05
15	3.58	0	1	.5	39	1	6	2	1.79	1	-.11	-6.23	-13.51	1.05
15	1.6	0	1	.88	40	0	6	2	1.408	1	-.11	-6.23	-13.51	1.05
15	2.86	0	1	.12	41	0	6	2	.3432	1	-.11	-6.23	-13.51	1.05
15	2.68	0	1	.12	42	0	6	2	.3216	1	-.11	-6.23	-13.51	1.05
15	1.24	0	1	.5	43	1	6	2	.62	1	-.11	-6.23	-13.51	1.05
15	1.96	0	1	.5	44	0	6	2	.98	1	-.11	-6.23	-13.51	1.05
15	1.6	0	1	.12	45	1	6	2	.192	1	-.11	-6.23	-13.51	1.05
15	3.4	0	1	.12	48	0	6	2	.408	1	-.11	-6.23	-13.51	1.05
15	1.96	0	1	.12	50	0	6	2	.2352	1	-.11	-6.23	-13.51	1.05
15	3.04	1	1	.12	1	0	6	2	.3648	1	-.11	-6.23	-13.51	1.05
15	2.86	1	1	.5	3	0	6	2	1.43	1	-.11	-6.23	-13.51	1.05
15	3.22	1	1	.88	4	3.22	6	2	2.8336	1	-.11	-6.23	-13.51	1.05
15	1.96	1	1	.88	6	1.96	6	2	1.7248	1	-.11	-6.23	-13.51	1.05
15	2.68	1	1	.5	7	0	6	2	1.34	1	-.11	-6.23	-13.51	1.05
15	2.14	1	1	.5	9	2.14	6	2	1.07	1	-.11	-6.23	-13.51	1.05
15	2.5	1	1	.12	10	2.5	6	2	.3	1	-.11	-6.23	-13.51	1.05
15	3.94	1	1	.5	11	0	6	2	1.97	1	-.11	-6.23	-13.51	1.05
15	2.32	1	1	.5	12	2.32	6	2	1.16	1	-.11	-6.23	-13.51	1.05
15	1.42	1	1	.88	14	1.42	6	2	1.2496	1	-.11	-6.23	-13.51	1.05
15	3.04	1	1	.88	15	0	6	2	2.6752	1	-.11	-6.23	-13.51	1.05
15	1.24	1	1	.12	16	0	6	2	.1488	1	-.11	-6.23	-13.51	1.05
15	3.58	1	1	.88	17	3.58	6	2	3.1504	1	-.11	-6.23	-13.51	1.05
15	4.12	1	1	.5	19	4.12	6	2	2.06	1	-.11	-6.23	-13.51	1.05
15	4.12	1	1	.12	20	0	6	2	.4944	1	-.11	-6.23	-13.51	1.05
15	2.5	1	1	.5	21	2.5	6	2	1.25	1	-.11	-6.23	-13.51	1.05
15	3.94	1	1	.12	22	0	6	2	.4728	1	-.11	-6.23	-13.51	1.05
15	3.22	1	1	.12	23	0	6	2	.3864	1	-.11	-6.23	-13.51	1.05
15	4.12	1	1	.88	24	4.12	6	2	3.6256	1	-.11	-6.23	-13.51	1.05
15	3.4	1	1	.5	26	0	6	2	1.7	1	-.11	-6.23	-13.51	1.05
15	2.5	1	1	.88	27	2.5	6	2	2.2	1	-.11	-6.23	-13.51	1.05
15	3.04	1	1	.5	31	0	6	2	1.52	1	-.11	-6.23	-13.51	1.05
15	3.4	1	1	.88	32	3.4	6	2	2.992	1	-.11	-6.23	-13.51	1.05
15	3.76	1	1	.88	37	3.76	6	2	3.3088	1	-.11	-6.23	-13.51	1.05
15	2.14	1	1	.88	38	2.14	6	2	1.8832	1	-.11	-6.23	-13.51	1.05
15	2.86	1	1	.88	46	2.86	6	2	2.5168	1	-.11	-6.23	-13.51	1.05
15	2.32	1	1	.88	47	2.32	6	2	2.0416	1	-.11	-6.23	-13.51	1.05
15	3.94	1	1	.88	49	3.94	6	2	3.4672	1	-.11	-6.23	-13.51	1.05
15	1.42	2	1	.5	2	0	6	2	.71	1	-.11	-6.23	-13.51	1.05
16	3.04	0	1	.12	1	0	3	2	.3648	2	-3.11	-6.23	-13.51	1.05
16	1.42	0	1	.5	2	0	3	2	.71	2	-3.11	-6.23	-13.51	1.05
16	2.86	0	1	.5	3	0	3	2	1.43	2	-3.11	-6.23	-13.51	1.05
16	1.78	0	1	.12	5	0	3	2	.2136	2	-3.11	-6.23	-13.51	1.05
16	2.68	0	1	.5	7	0	3	2	1.34	2	-3.11	-6.23	-13.51	1.05
16	2.14	0	1	.5	9	1	3	2	1.07	2	-3.11	-6.23	-13.51	1.05
16	2.5	0	1	.12	10	1	3	2	.3	2	-3.11	-6.23	-13.51	1.05
16	3.94	0	1	.5	11	0	3	2	1.97	2	-3.11	-6.23	-13.51	1.05
16	2.32	0	1	.5	12	1	3	2	1.16	2	-3.11	-6.23	-13.51	1.05
16	2.14	0	1	.12	13	0	3	2	.2568	2	-3.11	-6.23	-13.51	1.05
16	1.24	0	1	.12	16	0	3	2	.1488	2	-3.11	-6.23	-13.51	1.05
16	2.32	0	1	.12	18	0	3	2	.2784	2	-3.11	-6.23	-13.51	1.05
16	4.12	0	1	.5	19	1	3	2	2.06	2	-3.11	-6.23	-13.51	1.05
16	4.12	0	1	.12	20	0	3	2	.4944	2	-3.11	-6.23	-13.51	1.05
16	2.5	0	1	.5	21	1	3	2	1.25	2	-3.11	-6.23	-13.51	1.05
16	3.94	0	1	.12	22	0	3	2	.4728	2	-3.11	-6.23	-13.51	1.05
16	3.22	0	1	.12	23	0	3	2	.3864	2	-3.11	-6.23	-13.51	1.05
16	3.4	0	1	.5	26	0	3	2	1.7	2	-3.11	-6.23	-13.51	1.05
16	3.76	0	1	.5	28	0	3	2	1.88	2	-3.11	-6.23	-13.51	1.05
16	1.78	0	1	.5	29	1	3	2	.89	2	-3.11	-6.23	-13.51	1.05
16	1.42	0	1	.12	30	0	3	2	.1704	2	-3.11	-6.23	-13.51	1.05
16	3.04	0	1	.5	31	0	3	2	1.52	2	-3.11	-6.23	-13.51	1.05
16	3.22	0	1	.5	33	0	3	2	1.61	2	-3.11	-6.23	-13.51	1.05
16	3.58	0	1	.12	35	0	3	2	.4296	2	-3.11	-6.23	-13.51	1.05
16	3.76	0	1	.12	36	0	3	2	.4512	2	-3.11	-6.23	-13.51	1.05
16	3.58	0	1	.5	39	1	3	2	1.79	2	-3.11	-6.23	-13.51	1.05
16	1.6	0	1	.88	40	0	3	2	1.408	2	-3.11	-6.23	-13.51	1.05
16	2.86	0	1	.12	41	0	3	2	.3432	2	-3.11	-6.23	-13.51	1.05
16	2.68	0	1	.12	42	0	3	2	.3216	2	-3.11	-6.23	-13.51	1.05
16	1.24	0	1	.5	43	1	3	2	.62	2	-3.11	-6.23	-13.51	1.05
16	1.96	0	1	.5	44	0	3	2	.98	2	-3.11	-6.23	-13.51	1.05
16	1.6	0	1	.12	45	1	3	2	.192	2	-3.11	-6.23	-13.51	1.05
16	3.4	0	1	.12	48	0	3	2	.408	2	-3.11	-6.23	-13.51	1.05
16	1.96	0	1	.12	50	0	3	2	.2352	2	-3.11	-6.23	-13.51	1.05
16	3.22	1	1	.88	4	3.22	3	2	2.8336	2	-3.11	-6.23	-13.51	1.05
16	1.96	1	1	.88	6	1.96	3	2	1.7248	2	-3.11	-6.23	-13.51	1.05
16	1.78	1	1	.88	8	1.78	3	2	1.5664	2	-3.11	-6.23	-13.51	1.05
16	1.42	1	1	.88	14	1.42	3	2	1.2496	2	-3.11	-6.23	-13.51	1.05
16	3.04	1	1	.88	15	0	3	2	2.6752	2	-3.11	-6.23	-13.51	1.05
16	3.58	1	1	.88	17	3.58	3	2	3.1504	2	-3.11	-6.23	-13.51	1.05
16	4.12	1	1	.88	24	4.12	3	2	3.6256	2	-3.11	-6.23	-13.51	1.05
16	2.68	1	1	.88	25	2.68	3	2	2.3584	2	-3.11	-6.23	-13.51	1.05
16	2.5	1	1	.88	27	2.5	3	2	2.2	2	-3.11	-6.23	-13.51	1.05
16	3.4	1	1	.88	32	3.4	3	2	2.992	2	-3.11	-6.23	-13.51	1.05
16	1.24	1	1	.88	34	1.24	3	2	1.0912	2	-3.11	-6.23	-13.51	1.05
16	3.76	1	1	.88	37	3.76	3	2	3.3088	2	-3.11	-6.23	-13.51	1.05
16	2.14	1	1	.88	38	2.14	3	2	1.8832	2	-3.11	-6.23	-13.51	1.05
16	2.86	1	1	.88	46	2.86	3	2	2.5168	2	-3.11	-6.23	-13.51	1.05
16	2.32	1	1	.88	47	2.32	3	2	2.0416	2	-3.11	-6.23	-13.51	1.05
16	3.94	1	1	.88	49	3.94	3	2	3.4672	2	-3.11	-6.23	-13.51	1.05
17	3.04	0	1	.12	1	0	6	2	.3648	1	-.11	-6.23	-13.51	1.05
17	1.42	0	1	.5	2	0	6	2	.71	1	-.11	-6.23	-13.51	1.05
17	2.86	0	1	.5	3	0	6	2	1.43	1	-.11	-6.23	-13.51	1.05
17	1.78	0	1	.12	5	0	6	2	.2136	1	-.11	-6.23	-13.51	1.05
17	2.68	0	1	.5	7	0	6	2	1.34	1	-.11	-6.23	-13.51	1.05
17	2.14	0	1	.5	9	1	6	2	1.07	1	-.11	-6.23	-13.51	1.05
17	2.5	0	1	.12	10	1	6	2	.3	1	-.11	-6.23	-13.51	1.05
17	2.32	0	1	.5	12	1	6	2	1.16	1	-.11	-6.23	-13.51	1.05
17	2.14	0	1	.12	13	0	6	2	.2568	1	-.11	-6.23	-13.51	1.05
17	1.24	0	1	.12	16	0	6	2	.1488	1	-.11	-6.23	-13.51	1.05
17	2.32	0	1	.12	18	0	6	2	.2784	1	-.11	-6.23	-13.51	1.05
17	4.12	0	1	.5	19	1	6	2	2.06	1	-.11	-6.23	-13.51	1.05
17	4.12	0	1	.12	20	0	6	2	.4944	1	-.11	-6.23	-13.51	1.05
17	2.5	0	1	.5	21	1	6	2	1.25	1	-.11	-6.23	-13.51	1.05
17	3.94	0	1	.12	22	0	6	2	.4728	1	-.11	-6.23	-13.51	1.05
17	3.22	0	1	.12	23	0	6	2	.3864	1	-.11	-6.23	-13.51	1.05
17	3.4	0	1	.5	26	0	6	2	1.7	1	-.11	-6.23	-13.51	1.05
17	3.76	0	1	.5	28	0	6	2	1.88	1	-.11	-6.23	-13.51	1.05
17	1.78	0	1	.5	29	1	6	2	.89	1	-.11	-6.23	-13.51	1.05
17	1.42	0	1	.12	30	0	6	2	.1704	1	-.11	-6.23	-13.51	1.05
17	3.04	0	1	.5	31	0	6	2	1.52	1	-.11	-6.23	-13.51	1.05
17	3.22	0	1	.5	33	0	6	2	1.61	1	-.11	-6.23	-13.51	1.05
17	3.58	0	1	.12	35	0	6	2	.4296	1	-.11	-6.23	-13.51	1.05
17	3.76	0	1	.12	36	0	6	2	.4512	1	-.11	-6.23	-13.51	1.05
17	3.58	0	1	.5	39	1	6	2	1.79	1	-.11	-6.23	-13.51	1.05
17	1.6	0	1	.88	40	0	6	2	1.408	1	-.11	-6.23	-13.51	1.05
17	2.86	0	1	.12	41	0	6	2	.3432	1	-.11	-6.23	-13.51	1.05
17	2.68	0	1	.12	42	0	6	2	.3216	1	-.11	-6.23	-13.51	1.05
17	1.24	0	1	.5	43	1	6	2	.62	1	-.11	-6.23	-13.51	1.05
17	1.96	0	1	.5	44	0	6	2	.98	1	-.11	-6.23	-13.51	1.05
17	1.6	0	1	.12	45	1	6	2	.192	1	-.11	-6.23	-13.51	1.05
17	3.4	0	1	.12	48	0	6	2	.408	1	-.11	-6.23	-13.51	1.05
17	1.96	0	1	.12	50	0	6	2	.2352	1	-.11	-6.23	-13.51	1.05
17	3.22	1	1	.88	4	3.22	6	2	2.8336	1	-.11	-6.23	-13.51	1.05
17	1.96	1	1	.88	6	1.96	6	2	1.7248	1	-.11	-6.23	-13.51	1.05
17	1.78	1	1	.88	8	1.78	6	2	1.5664	1	-.11	-6.23	-13.51	1.05
17	3.94	1	1	.5	11	0	6	2	1.97	1	-.11	-6.23	-13.51	1.05
17	1.42	1	1	.88	14	1.42	6	2	1.2496	1	-.11	-6.23	-13.51	1.05
17	3.04	1	1	.88	15	0	6	2	2.6752	1	-.11	-6.23	-13.51	1.05
17	3.58	1	1	.88	17	3.58	6	2	3.1504	1	-.11	-6.23	-13.51	1.05
17	4.12	1	1	.88	24	4.12	6	2	3.6256	1	-.11	-6.23	-13.51	1.05
17	2.68	1	1	.88	25	2.68	6	2	2.3584	1	-.11	-6.23	-13.51	1.05
17	2.5	1	1	.88	27	2.5	6	2	2.2	1	-.11	-6.23	-13.51	1.05
17	3.4	1	1	.88	32	3.4	6	2	2.992	1	-.11	-6.23	-13.51	1.05
17	1.24	1	1	.88	34	1.24	6	2	1.0912	1	-.11	-6.23	-13.51	1.05
17	3.76	1	1	.88	37	3.76	6	2	3.3088	1	-.11	-6.23	-13.51	1.05
17	2.14	1	1	.88	38	2.14	6	2	1.8832	1	-.11	-6.23	-13.51	1.05
17	2.86	1	1	.88	46	2.86	6	2	2.5168	1	-.11	-6.23	-13.51	1.05
17	2.32	1	1	.88	47	2.32	6	2	2.0416	1	-.11	-6.23	-13.51	1.05
17	3.94	1	1	.88	49	3.94	6	2	3.4672	1	-.11	-6.23	-13.51	1.05
18	3.04	0	1	.12	1	0	11	3	.3648	1	4.89	-5.23	-12.51	2.05
18	3.22	0	1	.88	4	1	11	3	2.8336	1	4.89	-5.23	-12.51	2.05
18	1.78	0	1	.12	5	0	11	3	.2136	1	4.89	-5.23	-12.51	2.05
18	2.68	0	1	.5	7	0	11	3	1.34	1	4.89	-5.23	-12.51	2.05
18	2.32	0	1	.5	12	1	11	3	1.16	1	4.89	-5.23	-12.51	2.05
18	2.14	0	1	.12	13	0	11	3	.2568	1	4.89	-5.23	-12.51	2.05
18	1.42	0	1	.88	14	1	11	3	1.2496	1	4.89	-5.23	-12.51	2.05
18	1.24	0	1	.12	16	0	11	3	.1488	1	4.89	-5.23	-12.51	2.05
18	2.32	0	1	.12	18	0	11	3	.2784	1	4.89	-5.23	-12.51	2.05
18	4.12	0	1	.12	20	0	11	3	.4944	1	4.89	-5.23	-12.51	2.05
18	3.94	0	1	.12	22	0	11	3	.4728	1	4.89	-5.23	-12.51	2.05
18	3.22	0	1	.12	23	0	11	3	.3864	1	4.89	-5.23	-12.51	2.05
18	1.42	0	1	.12	30	0	11	3	.1704	1	4.89	-5.23	-12.51	2.05
18	3.58	0	1	.12	35	0	11	3	.4296	1	4.89	-5.23	-12.51	2.05
18	3.76	0	1	.12	36	0	11	3	.4512	1	4.89	-5.23	-12.51	2.05
18	2.86	0	1	.12	41	0	11	3	.3432	1	4.89	-5.23	-12.51	2.05
18	2.68	0	1	.12	42	0	11	3	.3216	1	4.89	-5.23	-12.51	2.05
18	1.6	0	1	.12	45	1	11	3	.192	1	4.89	-5.23	-12.51	2.05
18	3.4	0	1	.12	48	0	11	3	.408	1	4.89	-5.23	-12.51	2.05
18	1.96	0	1	.12	50	0	11	3	.2352	1	4.89	-5.23	-12.51	2.05
18	1.42	1	1	.5	2	0	11	3	.71	1	4.89	-5.23	-12.51	2.05
18	2.86	1	1	.5	3	0	11	3	1.43	1	4.89	-5.23	-12.51	2.05
18	1.96	1	1	.88	6	1.96	11	3	1.7248	1	4.89	-5.23	-12.51	2.05
18	1.78	1	1	.88	8	1.78	11	3	1.5664	1	4.89	-5.23	-12.51	2.05
18	2.14	1	1	.5	9	2.14	11	3	1.07	1	4.89	-5.23	-12.51	2.05
18	2.5	1	1	.12	10	2.5	11	3	.3	1	4.89	-5.23	-12.51	2.05
18	3.94	1	1	.5	11	0	11	3	1.97	1	4.89	-5.23	-12.51	2.05
18	3.04	1	1	.88	15	0	11	3	2.6752	1	4.89	-5.23	-12.51	2.05
18	3.58	1	1	.88	17	3.58	11	3	3.1504	1	4.89	-5.23	-12.51	2.05
18	4.12	1	1	.5	19	4.12	11	3	2.06	1	4.89	-5.23	-12.51	2.05
18	2.5	1	1	.5	21	2.5	11	3	1.25	1	4.89	-5.23	-12.51	2.05
18	4.12	1	1	.88	24	4.12	11	3	3.6256	1	4.89	-5.23	-12.51	2.05
18	2.68	1	1	.88	25	2.68	11	3	2.3584	1	4.89	-5.23	-12.51	2.05
18	3.4	1	1	.5	26	0	11	3	1.7	1	4.89	-5.23	-12.51	2.05
18	2.5	1	1	.88	27	2.5	11	3	2.2	1	4.89	-5.23	-12.51	2.05
18	3.76	1	1	.5	28	0	11	3	1.88	1	4.89	-5.23	-12.51	2.05
18	1.78	1	1	.5	29	1.78	11	3	.89	1	4.89	-5.23	-12.51	2.05
18	3.04	1	1	.5	31	0	11	3	1.52	1	4.89	-5.23	-12.51	2.05
18	3.4	1	1	.88	32	3.4	11	3	2.992	1	4.89	-5.23	-12.51	2.05
18	3.22	1	1	.5	33	0	11	3	1.61	1	4.89	-5.23	-12.51	2.05
18	1.24	1	1	.88	34	1.24	11	3	1.0912	1	4.89	-5.23	-12.51	2.05
18	3.76	1	1	.88	37	3.76	11	3	3.3088	1	4.89	-5.23	-12.51	2.05
18	2.14	1	1	.88	38	2.14	11	3	1.8832	1	4.89	-5.23	-12.51	2.05
18	3.58	1	1	.5	39	3.58	11	3	1.79	1	4.89	-5.23	-12.51	2.05
18	1.6	1	1	.88	40	0	11	3	1.408	1	4.89	-5.23	-12.51	2.05
18	1.24	1	1	.5	43	1.24	11	3	.62	1	4.89	-5.23	-12.51	2.05
18	1.96	1	1	.5	44	0	11	3	.98	1	4.89	-5.23	-12.51	2.05
18	2.86	1	1	.88	46	2.86	11	3	2.5168	1	4.89	-5.23	-12.51	2.05
18	2.32	1	1	.88	47	2.32	11	3	2.0416	1	4.89	-5.23	-12.51	2.05
18	3.94	1	1	.88	49	3.94	11	3	3.4672	1	4.89	-5.23	-12.51	2.05
19	1.42	0	1	.5	2	0	9	3	.71	2	2.89	-5.23	-12.51	2.05
19	3.22	0	1	.88	4	1	9	3	2.8336	2	2.89	-5.23	-12.51	2.05
19	1.78	0	1	.12	5	0	9	3	.2136	2	2.89	-5.23	-12.51	2.05
19	1.78	0	1	.88	8	1	9	3	1.5664	2	2.89	-5.23	-12.51	2.05
19	2.14	0	1	.5	9	1	9	3	1.07	2	2.89	-5.23	-12.51	2.05
19	2.5	0	1	.12	10	1	9	3	.3	2	2.89	-5.23	-12.51	2.05
19	2.14	0	1	.12	13	0	9	3	.2568	2	2.89	-5.23	-12.51	2.05
19	1.42	0	1	.88	14	1	9	3	1.2496	2	2.89	-5.23	-12.51	2.05
19	1.24	0	1	.12	16	0	9	3	.1488	2	2.89	-5.23	-12.51	2.05
19	3.58	0	1	.88	17	1	9	3	3.1504	2	2.89	-5.23	-12.51	2.05
19	2.32	0	1	.12	18	0	9	3	.2784	2	2.89	-5.23	-12.51	2.05
19	4.12	0	1	.5	19	1	9	3	2.06	2	2.89	-5.23	-12.51	2.05
19	4.12	0	1	.12	20	0	9	3	.4944	2	2.89	-5.23	-12.51	2.05
19	2.5	0	1	.5	21	1	9	3	1.25	2	2.89	-5.23	-12.51	2.05
19	3.94	0	1	.12	22	0	9	3	.4728	2	2.89	-5.23	-12.51	2.05
19	3.22	0	1	.12	23	0	9	3	.3864	2	2.89	-5.23	-12.51	2.05
19	1.78	0	1	.5	29	1	9	3	.89	2	2.89	-5.23	-12.51	2.05
19	1.42	0	1	.12	30	0	9	3	.1704	2	2.89	-5.23	-12.51	2.05
19	3.22	0	1	.5	33	0	9	3	1.61	2	2.89	-5.23	-12.51	2.05
19	1.24	0	1	.88	34	1	9	3	1.0912	2	2.89	-5.23	-12.51	2.05
19	3.58	0	1	.12	35	0	9	3	.4296	2	2.89	-5.23	-12.51	2.05
19	3.76	0	1	.12	36	0	9	3	.4512	2	2.89	-5.23	-12.51	2.05
19	2.14	0	1	.88	38	1	9	3	1.8832	2	2.89	-5.23	-12.51	2.05
19	1.6	0	1	.88	40	0	9	3	1.408	2	2.89	-5.23	-12.51	2.05
19	2.86	0	1	.12	41	0	9	3	.3432	2	2.89	-5.23	-12.51	2.05
19	2.68	0	1	.12	42	0	9	3	.3216	2	2.89	-5.23	-12.51	2.05
19	1.24	0	1	.5	43	1	9	3	.62	2	2.89	-5.23	-12.51	2.05
19	1.96	0	1	.5	44	0	9	3	.98	2	2.89	-5.23	-12.51	2.05
19	1.6	0	1	.12	45	1	9	3	.192	2	2.89	-5.23	-12.51	2.05
19	3.4	0	1	.12	48	0	9	3	.408	2	2.89	-5.23	-12.51	2.05
19	1.96	0	1	.12	50	0	9	3	.2352	2	2.89	-5.23	-12.51	2.05
19	3.04	1	0	.12	1	0	9	3	.3648	2	2.89	-5.23	-12.51	2.05
19	2.86	1	0	.5	3	0	9	3	1.43	2	2.89	-5.23	-12.51	2.05
19	1.96	1	1	.88	6	1.96	9	3	1.7248	2	2.89	-5.23	-12.51	2.05
19	2.68	1	0	.5	7	0	9	3	1.34	2	2.89	-5.23	-12.51	2.05
19	3.94	1	1	.5	11	0	9	3	1.97	2	2.89	-5.23	-12.51	2.05
19	2.32	1	0	.5	12	0	9	3	1.16	2	2.89	-5.23	-12.51	2.05
19	3.04	1	1	.88	15	0	9	3	2.6752	2	2.89	-5.23	-12.51	2.05
19	4.12	1	1	.88	24	4.12	9	3	3.6256	2	2.89	-5.23	-12.51	2.05
19	2.68	1	1	.88	25	2.68	9	3	2.3584	2	2.89	-5.23	-12.51	2.05
19	3.4	1	1	.5	26	0	9	3	1.7	2	2.89	-5.23	-12.51	2.05
19	2.5	1	0	.88	27	0	9	3	2.2	2	2.89	-5.23	-12.51	2.05
19	3.76	1	1	.5	28	0	9	3	1.88	2	2.89	-5.23	-12.51	2.05
19	3.04	1	1	.5	31	0	9	3	1.52	2	2.89	-5.23	-12.51	2.05
19	3.4	1	0	.88	32	0	9	3	2.992	2	2.89	-5.23	-12.51	2.05
19	3.76	1	1	.88	37	3.76	9	3	3.3088	2	2.89	-5.23	-12.51	2.05
19	3.58	1	1	.5	39	3.58	9	3	1.79	2	2.89	-5.23	-12.51	2.05
19	2.86	1	1	.88	46	2.86	9	3	2.5168	2	2.89	-5.23	-12.51	2.05
19	2.32	1	1	.88	47	2.32	9	3	2.0416	2	2.89	-5.23	-12.51	2.05
19	3.94	1	1	.88	49	3.94	9	3	3.4672	2	2.89	-5.23	-12.51	2.05
20	3.04	0	1	.12	1	0	6	3	.3648	2	-.11	-5.23	-12.51	2.05
20	1.42	0	1	.5	2	0	6	3	.71	2	-.11	-5.23	-12.51	2.05
20	3.22	0	1	.88	4	1	6	3	2.8336	2	-.11	-5.23	-12.51	2.05
20	1.78	0	1	.12	5	0	6	3	.2136	2	-.11	-5.23	-12.51	2.05
20	2.68	0	1	.5	7	0	6	3	1.34	2	-.11	-5.23	-12.51	2.05
20	1.78	0	1	.88	8	1	6	3	1.5664	2	-.11	-5.23	-12.51	2.05
20	2.5	0	1	.12	10	1	6	3	.3	2	-.11	-5.23	-12.51	2.05
20	2.32	0	1	.5	12	1	6	3	1.16	2	-.11	-5.23	-12.51	2.05
20	2.14	0	1	.12	13	0	6	3	.2568	2	-.11	-5.23	-12.51	2.05
20	1.24	0	1	.12	14	0	6	3	.1488	2	-.11	-5.23	-12.51	2.05
20	3.58	0	1	.88	15	1	6	3	3.1504	2	-.11	-5.23	-12.51	2.05
20	2.32	0	1	.12	16	0	6	3	.2784	2	-.11	-5.23	-12.51	2.05
20	4.12	0	1	.12	18	0	6	3	.4944	2	-.11	-5.23	-12.51	2.05
20	2.5	0	1	.5	19	1	6	3	1.25	2	-.11	-5.23	-12.51	2.05
20	3.94	0	1	.12	20	0	6	3	.4728	2	-.11	-5.23	-12.51	2.05
20	3.22	0	1	.12	21	0	6	3	.3864	2	-.11	-5.23	-12.51	2.05
20	4.12	0	1	.88	22	1	6	3	3.6256	2	-.11	-5.23	-12.51	2.05
20	3.4	0	1	.5	24	0	6	3	1.7	2	-.11	-5.23	-12.51	2.05
20	2.5	0	1	.88	25	1	6	3	2.2	2	-.11	-5.23	-12.51	2.05
20	3.76	0	1	.5	26	0	6	3	1.88	2	-.11	-5.23	-12.51	2.05
20	1.78	0	1	.5	27	1	6	3	.89	2	-.11	-5.23	-12.51	2.05
20	3.4	0	1	.88	30	1	6	3	2.992	2	-.11	-5.23	-12.51	2.05
20	3.22	0	1	.5	31	0	6	3	1.61	2	-.11	-5.23	-12.51	2.05
20	1.24	0	1	.88	32	1	6	3	1.0912	2	-.11	-5.23	-12.51	2.05
20	3.58	0	1	.12	33	0	6	3	.4296	2	-.11	-5.23	-12.51	2.05
20	3.76	0	1	.12	34	0	6	3	.4512	2	-.11	-5.23	-12.51	2.05
20	3.76	0	1	.88	35	1	6	3	3.3088	2	-.11	-5.23	-12.51	2.05
20	3.58	0	1	.5	37	1	6	3	1.79	2	-.11	-5.23	-12.51	2.05
20	1.6	0	1	.88	38	0	6	3	1.408	2	-.11	-5.23	-12.51	2.05
20	2.86	0	1	.12	39	0	6	3	.3432	2	-.11	-5.23	-12.51	2.05
20	2.68	0	1	.12	40	0	6	3	.3216	2	-.11	-5.23	-12.51	2.05
20	1.24	0	1	.5	41	1	6	3	.62	2	-.11	-5.23	-12.51	2.05
20	1.96	0	1	.5	42	0	6	3	.98	2	-.11	-5.23	-12.51	2.05
20	3.4	0	1	.12	46	0	6	3	.408	2	-.11	-5.23	-12.51	2.05
20	1.96	0	1	.12	48	0	6	3	.2352	2	-.11	-5.23	-12.51	2.05
20	1.6	0	1	.5	49	1	6	3	.8	2	-.11	-5.23	-12.51	2.05
20	2.59	0	1	.12	50	0	6	3	.3108	2	-.11	-5.23	-12.51	2.05
20	2.86	1	0	.5	3	0	6	3	1.43	2	-.11	-5.23	-12.51	2.05
20	1.96	1	0	.88	6	0	6	3	1.7248	2	-.11	-5.23	-12.51	2.05
20	2.14	1	0	.5	9	0	6	3	1.07	2	-.11	-5.23	-12.51	2.05
20	3.94	1	0	.5	11	0	6	3	1.97	2	-.11	-5.23	-12.51	2.05
20	4.12	1	0	.5	17	0	6	3	2.06	2	-.11	-5.23	-12.51	2.05
20	2.68	1	0	.88	23	0	6	3	2.3584	2	-.11	-5.23	-12.51	2.05
20	3.04	1	1	.5	29	0	6	3	1.52	2	-.11	-5.23	-12.51	2.05
20	2.14	1	0	.88	36	0	6	3	1.8832	2	-.11	-5.23	-12.51	2.05
20	1.6	1	0	.12	43	0	6	3	.192	2	-.11	-5.23	-12.51	2.05
20	2.86	1	1	.88	44	2.86	6	3	2.5168	2	-.11	-5.23	-12.51	2.05
20	2.32	1	1	.88	45	2.32	6	3	2.0416	2	-.11	-5.23	-12.51	2.05
20	3.94	1	1	.88	47	3.94	6	3	3.4672	2	-.11	-5.23	-12.51	2.05
20	1.42	2	1	.12	28	0	6	3	.1704	2	-.11	-5.23	-12.51	2.05
21	3.04	0	1	.12	1	0	7	3	.3648	1	.89	-5.23	-12.51	2.05
21	1.42	0	1	.5	2	0	7	3	.71	1	.89	-5.23	-12.51	2.05
21	2.86	0	1	.5	3	0	7	3	1.43	1	.89	-5.23	-12.51	2.05
21	1.78	0	1	.12	5	0	7	3	.2136	1	.89	-5.23	-12.51	2.05
21	1.96	0	1	.88	6	1	7	3	1.7248	1	.89	-5.23	-12.51	2.05
21	2.68	0	1	.5	7	0	7	3	1.34	1	.89	-5.23	-12.51	2.05
21	1.78	0	1	.88	8	1	7	3	1.5664	1	.89	-5.23	-12.51	2.05
21	2.14	0	1	.5	9	1	7	3	1.07	1	.89	-5.23	-12.51	2.05
21	2.5	0	1	.12	10	1	7	3	.3	1	.89	-5.23	-12.51	2.05
21	2.32	0	1	.5	12	1	7	3	1.16	1	.89	-5.23	-12.51	2.05
21	2.14	0	1	.12	13	0	7	3	.2568	1	.89	-5.23	-12.51	2.05
21	1.42	0	1	.88	14	1	7	3	1.2496	1	.89	-5.23	-12.51	2.05
21	3.04	0	1	.88	15	0	7	3	2.6752	1	.89	-5.23	-12.51	2.05
21	1.24	0	1	.12	16	0	7	3	.1488	1	.89	-5.23	-12.51	2.05
21	3.58	0	1	.88	17	1	7	3	3.1504	1	.89	-5.23	-12.51	2.05
21	2.32	0	1	.12	18	0	7	3	.2784	1	.89	-5.23	-12.51	2.05
21	4.12	0	1	.12	20	0	7	3	.4944	1	.89	-5.23	-12.51	2.05
21	2.5	0	1	.5	21	1	7	3	1.25	1	.89	-5.23	-12.51	2.05
21	3.94	0	1	.12	22	0	7	3	.4728	1	.89	-5.23	-12.51	2.05
21	3.22	0	1	.12	23	0	7	3	.3864	1	.89	-5.23	-12.51	2.05
21	2.68	0	1	.88	25	1	7	3	2.3584	1	.89	-5.23	-12.51	2.05
21	3.4	0	1	.5	26	0	7	3	1.7	1	.89	-5.23	-12.51	2.05
21	2.5	0	1	.88	27	1	7	3	2.2	1	.89	-5.23	-12.51	2.05
21	3.76	0	1	.5	28	0	7	3	1.88	1	.89	-5.23	-12.51	2.05
21	1.78	0	1	.5	29	1	7	3	.89	1	.89	-5.23	-12.51	2.05
21	1.42	0	1	.12	30	0	7	3	.1704	1	.89	-5.23	-12.51	2.05
21	3.04	0	1	.5	31	0	7	3	1.52	1	.89	-5.23	-12.51	2.05
21	3.22	0	1	.5	33	0	7	3	1.61	1	.89	-5.23	-12.51	2.05
21	1.24	0	1	.88	34	1	7	3	1.0912	1	.89	-5.23	-12.51	2.05
21	3.58	0	1	.12	35	0	7	3	.4296	1	.89	-5.23	-12.51	2.05
21	3.76	0	1	.12	36	0	7	3	.4512	1	.89	-5.23	-12.51	2.05
21	2.14	0	1	.88	38	1	7	3	1.8832	1	.89	-5.23	-12.51	2.05
21	3.58	0	1	.5	39	1	7	3	1.79	1	.89	-5.23	-12.51	2.05
21	1.6	0	1	.88	40	0	7	3	1.408	1	.89	-5.23	-12.51	2.05
21	2.86	0	1	.12	41	0	7	3	.3432	1	.89	-5.23	-12.51	2.05
21	2.68	0	1	.12	42	0	7	3	.3216	1	.89	-5.23	-12.51	2.05
21	1.24	0	1	.5	43	1	7	3	.62	1	.89	-5.23	-12.51	2.05
21	1.96	0	1	.5	44	0	7	3	.98	1	.89	-5.23	-12.51	2.05
21	1.6	0	1	.12	45	1	7	3	.192	1	.89	-5.23	-12.51	2.05
21	2.86	0	1	.88	46	1	7	3	2.5168	1	.89	-5.23	-12.51	2.05
21	2.32	0	1	.88	47	1	7	3	2.0416	1	.89	-5.23	-12.51	2.05
21	3.4	0	1	.12	48	0	7	3	.408	1	.89	-5.23	-12.51	2.05
21	1.96	0	1	.12	50	0	7	3	.2352	1	.89	-5.23	-12.51	2.05
21	3.22	1	1	.88	4	3.22	7	3	2.8336	1	.89	-5.23	-12.51	2.05
21	3.94	1	1	.5	11	0	7	3	1.97	1	.89	-5.23	-12.51	2.05
21	4.12	1	1	.5	19	4.12	7	3	2.06	1	.89	-5.23	-12.51	2.05
21	3.4	1	1	.88	32	3.4	7	3	2.992	1	.89	-5.23	-12.51	2.05
21	3.76	1	1	.88	37	3.76	7	3	3.3088	1	.89	-5.23	-12.51	2.05
21	3.94	1	1	.88	49	3.94	7	3	3.4672	1	.89	-5.23	-12.51	2.05
21	4.12	2	1	.88	24	1	7	3	3.6256	1	.89	-5.23	-12.51	2.05
22	2.86	0	1	.5	3	0	11	3	1.43	1	4.89	-5.23	-12.51	2.05
22	1.78	0	1	.12	5	0	11	3	.2136	1	4.89	-5.23	-12.51	2.05
22	2.68	0	1	.5	7	0	11	3	1.34	1	4.89	-5.23	-12.51	2.05
22	2.5	0	1	.12	10	1	11	3	.3	1	4.89	-5.23	-12.51	2.05
22	3.94	0	1	.5	11	0	11	3	1.97	1	4.89	-5.23	-12.51	2.05
22	2.32	0	1	.5	12	1	11	3	1.16	1	4.89	-5.23	-12.51	2.05
22	2.14	0	1	.12	13	0	11	3	.2568	1	4.89	-5.23	-12.51	2.05
22	1.42	0	1	.88	14	1	11	3	1.2496	1	4.89	-5.23	-12.51	2.05
22	1.24	0	1	.12	16	0	11	3	.1488	1	4.89	-5.23	-12.51	2.05
22	2.32	0	1	.12	18	0	11	3	.2784	1	4.89	-5.23	-12.51	2.05
22	4.12	0	1	.12	20	0	11	3	.4944	1	4.89	-5.23	-12.51	2.05
22	2.5	0	1	.5	21	1	11	3	1.25	1	4.89	-5.23	-12.51	2.05
22	3.94	0	1	.12	22	0	11	3	.4728	1	4.89	-5.23	-12.51	2.05
22	3.22	0	1	.12	23	0	11	3	.3864	1	4.89	-5.23	-12.51	2.05
22	3.4	0	1	.5	26	0	11	3	1.7	1	4.89	-5.23	-12.51	2.05
22	3.76	0	1	.5	28	0	11	3	1.88	1	4.89	-5.23	-12.51	2.05
22	1.78	0	1	.5	29	1	11	3	.89	1	4.89	-5.23	-12.51	2.05
22	1.42	0	1	.12	30	0	11	3	.1704	1	4.89	-5.23	-12.51	2.05
22	3.22	0	1	.5	33	0	11	3	1.61	1	4.89	-5.23	-12.51	2.05
22	3.58	0	1	.12	35	0	11	3	.4296	1	4.89	-5.23	-12.51	2.05
22	3.58	0	1	.5	39	1	11	3	1.79	1	4.89	-5.23	-12.51	2.05
22	1.6	0	1	.88	40	0	11	3	1.408	1	4.89	-5.23	-12.51	2.05
22	2.86	0	1	.12	41	0	11	3	.3432	1	4.89	-5.23	-12.51	2.05
22	2.68	0	1	.12	42	0	11	3	.3216	1	4.89	-5.23	-12.51	2.05
22	1.96	0	1	.5	44	0	11	3	.98	1	4.89	-5.23	-12.51	2.05
22	1.6	0	1	.12	45	1	11	3	.192	1	4.89	-5.23	-12.51	2.05
22	2.32	0	1	.88	47	1	11	3	2.0416	1	4.89	-5.23	-12.51	2.05
22	3.4	0	1	.12	48	0	11	3	.408	1	4.89	-5.23	-12.51	2.05
22	1.96	0	1	.12	50	0	11	3	.2352	1	4.89	-5.23	-12.51	2.05
22	3.04	1	0	.12	1	0	11	3	.3648	1	4.89	-5.23	-12.51	2.05
22	1.42	1	0	.5	2	0	11	3	.71	1	4.89	-5.23	-12.51	2.05
22	3.22	1	0	.88	4	0	11	3	2.8336	1	4.89	-5.23	-12.51	2.05
22	1.78	1	0	.88	8	0	11	3	1.5664	1	4.89	-5.23	-12.51	2.05
22	2.14	1	0	.5	9	0	11	3	1.07	1	4.89	-5.23	-12.51	2.05
22	3.04	1	0	.88	15	0	11	3	2.6752	1	4.89	-5.23	-12.51	2.05
22	3.58	1	0	.88	17	0	11	3	3.1504	1	4.89	-5.23	-12.51	2.05
22	4.12	1	0	.5	19	0	11	3	2.06	1	4.89	-5.23	-12.51	2.05
22	4.12	1	1	.88	24	4.12	11	3	3.6256	1	4.89	-5.23	-12.51	2.05
22	2.68	1	1	.88	25	2.68	11	3	2.3584	1	4.89	-5.23	-12.51	2.05
22	2.5	1	0	.88	27	0	11	3	2.2	1	4.89	-5.23	-12.51	2.05
22	3.04	1	1	.5	31	0	11	3	1.52	1	4.89	-5.23	-12.51	2.05
22	3.4	1	1	.88	32	3.4	11	3	2.992	1	4.89	-5.23	-12.51	2.05
22	1.24	1	1	.88	34	1.24	11	3	1.0912	1	4.89	-5.23	-12.51	2.05
22	3.76	1	0	.12	36	0	11	3	.4512	1	4.89	-5.23	-12.51	2.05
22	1.24	1	1	.5	43	1.24	11	3	.62	1	4.89	-5.23	-12.51	2.05
22	2.86	1	1	.88	46	2.86	11	3	2.5168	1	4.89	-5.23	-12.51	2.05
22	3.94	1	1	.88	49	3.94	11	3	3.4672	1	4.89	-5.23	-12.51	2.05
22	1.96	2	0	.88	6	0	11	3	1.7248	1	4.89	-5.23	-12.51	2.05
22	3.76	2	1	.88	37	1	11	3	3.3088	1	4.89	-5.23	-12.51	2.05
22	2.14	2	0	.88	38	0	11	3	1.8832	1	4.89	-5.23	-12.51	2.05
23	3.04	0	1	.12	1	0	4	3	.3648	1	-2.11	-5.23	-12.51	2.05
23	1.42	0	1	.5	2	0	4	3	.71	1	-2.11	-5.23	-12.51	2.05
23	3.22	0	1	.88	4	1	4	3	2.8336	1	-2.11	-5.23	-12.51	2.05
23	1.78	0	1	.12	5	0	4	3	.2136	1	-2.11	-5.23	-12.51	2.05
23	2.68	0	1	.5	7	0	4	3	1.34	1	-2.11	-5.23	-12.51	2.05
23	2.14	0	1	.5	9	1	4	3	1.07	1	-2.11	-5.23	-12.51	2.05
23	2.5	0	1	.12	10	1	4	3	.3	1	-2.11	-5.23	-12.51	2.05
23	3.94	0	1	.5	11	0	4	3	1.97	1	-2.11	-5.23	-12.51	2.05
23	2.14	0	1	.12	13	0	4	3	.2568	1	-2.11	-5.23	-12.51	2.05
23	1.42	0	1	.88	14	1	4	3	1.2496	1	-2.11	-5.23	-12.51	2.05
23	3.04	0	1	.88	15	0	4	3	2.6752	1	-2.11	-5.23	-12.51	2.05
23	2.32	0	1	.12	18	0	4	3	.2784	1	-2.11	-5.23	-12.51	2.05
23	2.5	0	1	.5	21	1	4	3	1.25	1	-2.11	-5.23	-12.51	2.05
23	4.12	0	1	.88	24	1	4	3	3.6256	1	-2.11	-5.23	-12.51	2.05
23	3.4	0	1	.5	26	0	4	3	1.7	1	-2.11	-5.23	-12.51	2.05
23	3.76	0	1	.5	28	0	4	3	1.88	1	-2.11	-5.23	-12.51	2.05
23	1.78	0	1	.5	29	1	4	3	.89	1	-2.11	-5.23	-12.51	2.05
23	1.42	0	1	.12	30	0	4	3	.1704	1	-2.11	-5.23	-12.51	2.05
23	3.22	0	1	.5	33	0	4	3	1.61	1	-2.11	-5.23	-12.51	2.05
23	1.24	0	1	.88	34	1	4	3	1.0912	1	-2.11	-5.23	-12.51	2.05
23	3.76	0	1	.12	36	0	4	3	.4512	1	-2.11	-5.23	-12.51	2.05
23	2.14	0	1	.88	38	1	4	3	1.8832	1	-2.11	-5.23	-12.51	2.05
23	1.6	0	1	.88	40	0	4	3	1.408	1	-2.11	-5.23	-12.51	2.05
23	2.86	0	1	.12	41	0	4	3	.3432	1	-2.11	-5.23	-12.51	2.05
23	2.68	0	1	.12	42	0	4	3	.3216	1	-2.11	-5.23	-12.51	2.05
23	1.24	0	1	.5	43	1	4	3	.62	1	-2.11	-5.23	-12.51	2.05
23	1.96	0	1	.5	44	0	4	3	.98	1	-2.11	-5.23	-12.51	2.05
23	1.6	0	1	.12	45	1	4	3	.192	1	-2.11	-5.23	-12.51	2.05
23	3.4	0	1	.12	48	0	4	3	.408	1	-2.11	-5.23	-12.51	2.05
23	1.96	0	1	.12	50	0	4	3	.2352	1	-2.11	-5.23	-12.51	2.05
23	2.86	1	1	.5	3	0	4	3	1.43	1	-2.11	-5.23	-12.51	2.05
23	1.96	1	1	.88	6	1.96	4	3	1.7248	1	-2.11	-5.23	-12.51	2.05
23	1.78	1	0	.88	8	0	4	3	1.5664	1	-2.11	-5.23	-12.51	2.05
23	2.32	1	1	.5	12	2.32	4	3	1.16	1	-2.11	-5.23	-12.51	2.05
23	1.24	1	1	.12	16	0	4	3	.1488	1	-2.11	-5.23	-12.51	2.05
23	3.58	1	1	.88	17	3.58	4	3	3.1504	1	-2.11	-5.23	-12.51	2.05
23	4.12	1	0	.5	19	0	4	3	2.06	1	-2.11	-5.23	-12.51	2.05
23	4.12	1	0	.12	20	0	4	3	.4944	1	-2.11	-5.23	-12.51	2.05
23	3.94	1	0	.12	22	0	4	3	.4728	1	-2.11	-5.23	-12.51	2.05
23	3.22	1	0	.12	23	0	4	3	.3864	1	-2.11	-5.23	-12.51	2.05
23	2.68	1	0	.88	25	0	4	3	2.3584	1	-2.11	-5.23	-12.51	2.05
23	2.5	1	0	.88	27	0	4	3	2.2	1	-2.11	-5.23	-12.51	2.05
23	3.04	1	0	.5	31	0	4	3	1.52	1	-2.11	-5.23	-12.51	2.05
23	3.4	1	0	.88	32	0	4	3	2.992	1	-2.11	-5.23	-12.51	2.05
23	3.58	1	0	.12	35	0	4	3	.4296	1	-2.11	-5.23	-12.51	2.05
23	3.76	1	0	.88	37	0	4	3	3.3088	1	-2.11	-5.23	-12.51	2.05
23	3.58	1	0	.5	39	0	4	3	1.79	1	-2.11	-5.23	-12.51	2.05
23	2.86	1	1	.88	46	2.86	4	3	2.5168	1	-2.11	-5.23	-12.51	2.05
23	2.32	1	1	.88	47	2.32	4	3	2.0416	1	-2.11	-5.23	-12.51	2.05
23	3.94	1	0	.88	49	0	4	3	3.4672	1	-2.11	-5.23	-12.51	2.05
24	3.04	0	1	.12	1	0	6	4	.3648	2	-.11	-4.23	-11.51	3.05
24	1.42	0	1	.5	2	0	6	4	.71	2	-.11	-4.23	-11.51	3.05
24	2.86	0	1	.5	3	0	6	4	1.43	2	-.11	-4.23	-11.51	3.05
24	1.78	0	1	.12	5	0	6	4	.2136	2	-.11	-4.23	-11.51	3.05
24	2.68	0	1	.5	7	0	6	4	1.34	2	-.11	-4.23	-11.51	3.05
24	2.14	0	1	.5	9	1	6	4	1.07	2	-.11	-4.23	-11.51	3.05
24	2.5	0	1	.12	10	1	6	4	.3	2	-.11	-4.23	-11.51	3.05
24	3.94	0	1	.5	11	0	6	4	1.97	2	-.11	-4.23	-11.51	3.05
24	2.32	0	1	.5	12	1	6	4	1.16	2	-.11	-4.23	-11.51	3.05
24	2.14	0	1	.12	13	0	6	4	.2568	2	-.11	-4.23	-11.51	3.05
24	3.04	0	1	.88	15	0	6	4	2.6752	2	-.11	-4.23	-11.51	3.05
24	1.24	0	1	.12	16	0	6	4	.1488	2	-.11	-4.23	-11.51	3.05
24	2.32	0	1	.12	18	0	6	4	.2784	2	-.11	-4.23	-11.51	3.05
24	4.12	0	1	.5	19	1	6	4	2.06	2	-.11	-4.23	-11.51	3.05
24	4.12	0	1	.12	20	0	6	4	.4944	2	-.11	-4.23	-11.51	3.05
24	2.5	0	1	.5	21	1	6	4	1.25	2	-.11	-4.23	-11.51	3.05
24	3.94	0	1	.12	22	0	6	4	.4728	2	-.11	-4.23	-11.51	3.05
24	3.22	0	1	.12	23	0	6	4	.3864	2	-.11	-4.23	-11.51	3.05
24	2.68	0	1	.88	25	1	6	4	2.3584	2	-.11	-4.23	-11.51	3.05
24	3.4	0	1	.5	26	0	6	4	1.7	2	-.11	-4.23	-11.51	3.05
24	2.5	0	1	.88	27	1	6	4	2.2	2	-.11	-4.23	-11.51	3.05
24	3.76	0	1	.5	28	0	6	4	1.88	2	-.11	-4.23	-11.51	3.05
24	1.78	0	1	.5	29	1	6	4	.89	2	-.11	-4.23	-11.51	3.05
24	1.42	0	1	.12	30	0	6	4	.1704	2	-.11	-4.23	-11.51	3.05
24	3.04	0	1	.5	31	0	6	4	1.52	2	-.11	-4.23	-11.51	3.05
24	3.4	0	1	.88	32	1	6	4	2.992	2	-.11	-4.23	-11.51	3.05
24	3.22	0	1	.5	33	0	6	4	1.61	2	-.11	-4.23	-11.51	3.05
24	1.24	0	1	.88	34	1	6	4	1.0912	2	-.11	-4.23	-11.51	3.05
24	3.58	0	1	.12	35	0	6	4	.4296	2	-.11	-4.23	-11.51	3.05
24	3.76	0	1	.12	36	0	6	4	.4512	2	-.11	-4.23	-11.51	3.05
24	2.14	0	1	.88	38	1	6	4	1.8832	2	-.11	-4.23	-11.51	3.05
24	3.58	0	1	.5	39	1	6	4	1.79	2	-.11	-4.23	-11.51	3.05
24	2.86	0	1	.12	41	0	6	4	.3432	2	-.11	-4.23	-11.51	3.05
24	2.68	0	1	.12	42	0	6	4	.3216	2	-.11	-4.23	-11.51	3.05
24	1.24	0	1	.5	43	1	6	4	.62	2	-.11	-4.23	-11.51	3.05
24	1.96	0	1	.5	44	0	6	4	.98	2	-.11	-4.23	-11.51	3.05
24	1.6	0	1	.12	45	1	6	4	.192	2	-.11	-4.23	-11.51	3.05
24	2.86	0	1	.88	46	1	6	4	2.5168	2	-.11	-4.23	-11.51	3.05
24	3.4	0	1	.12	48	0	6	4	.408	2	-.11	-4.23	-11.51	3.05
24	3.94	0	1	.88	49	1	6	4	3.4672	2	-.11	-4.23	-11.51	3.05
24	1.96	0	1	.12	50	0	6	4	.2352	2	-.11	-4.23	-11.51	3.05
24	3.22	1	0	.88	4	0	6	4	2.8336	2	-.11	-4.23	-11.51	3.05
24	1.96	1	0	.88	6	0	6	4	1.7248	2	-.11	-4.23	-11.51	3.05
24	1.78	1	0	.88	8	0	6	4	1.5664	2	-.11	-4.23	-11.51	3.05
24	1.42	1	1	.88	14	1.42	6	4	1.2496	2	-.11	-4.23	-11.51	3.05
24	3.58	1	0	.88	17	0	6	4	3.1504	2	-.11	-4.23	-11.51	3.05
24	4.12	1	0	.88	24	0	6	4	3.6256	2	-.11	-4.23	-11.51	3.05
24	3.76	1	1	.88	37	3.76	6	4	3.3088	2	-.11	-4.23	-11.51	3.05
24	1.6	1	1	.88	40	0	6	4	1.408	2	-.11	-4.23	-11.51	3.05
24	2.32	1	1	.88	47	2.32	6	4	2.0416	2	-.11	-4.23	-11.51	3.05
25	3.04	0	1	.12	1	0	11	4	.3648	2	4.89	-4.23	-11.51	3.05
25	2.86	0	1	.5	3	0	11	4	1.43	2	4.89	-4.23	-11.51	3.05
25	3.22	0	1	.88	4	1	11	4	2.8336	2	4.89	-4.23	-11.51	3.05
25	1.78	0	1	.12	5	0	11	4	.2136	2	4.89	-4.23	-11.51	3.05
25	2.68	0	1	.5	7	0	11	4	1.34	2	4.89	-4.23	-11.51	3.05
25	1.78	0	1	.88	8	1	11	4	1.5664	2	4.89	-4.23	-11.51	3.05
25	2.5	0	1	.12	10	1	11	4	.3	2	4.89	-4.23	-11.51	3.05
25	3.94	0	1	.5	11	0	11	4	1.97	2	4.89	-4.23	-11.51	3.05
25	2.32	0	1	.5	12	1	11	4	1.16	2	4.89	-4.23	-11.51	3.05
25	2.14	0	1	.12	13	0	11	4	.2568	2	4.89	-4.23	-11.51	3.05
25	1.42	0	1	.88	14	1	11	4	1.2496	2	4.89	-4.23	-11.51	3.05
25	3.04	0	1	.88	15	0	11	4	2.6752	2	4.89	-4.23	-11.51	3.05
25	1.24	0	1	.12	16	0	11	4	.1488	2	4.89	-4.23	-11.51	3.05
25	2.32	0	1	.12	18	0	11	4	.2784	2	4.89	-4.23	-11.51	3.05
25	4.12	0	1	.12	20	0	11	4	.4944	2	4.89	-4.23	-11.51	3.05
25	3.94	0	1	.12	22	0	11	4	.4728	2	4.89	-4.23	-11.51	3.05
25	4.12	0	1	.88	24	1	11	4	3.6256	2	4.89	-4.23	-11.51	3.05
25	2.68	0	1	.88	25	1	11	4	2.3584	2	4.89	-4.23	-11.51	3.05
25	2.5	0	1	.88	27	1	11	4	2.2	2	4.89	-4.23	-11.51	3.05
25	1.78	0	1	.5	29	1	11	4	.89	2	4.89	-4.23	-11.51	3.05
25	1.42	0	1	.12	30	0	11	4	.1704	2	4.89	-4.23	-11.51	3.05
25	3.22	0	1	.5	33	0	11	4	1.61	2	4.89	-4.23	-11.51	3.05
25	1.24	0	1	.88	34	1	11	4	1.0912	2	4.89	-4.23	-11.51	3.05
25	3.76	0	1	.12	36	0	11	4	.4512	2	4.89	-4.23	-11.51	3.05
25	3.58	0	1	.5	39	1	11	4	1.79	2	4.89	-4.23	-11.51	3.05
25	1.6	0	1	.88	40	0	11	4	1.408	2	4.89	-4.23	-11.51	3.05
25	2.86	0	1	.12	41	0	11	4	.3432	2	4.89	-4.23	-11.51	3.05
25	2.68	0	1	.12	42	0	11	4	.3216	2	4.89	-4.23	-11.51	3.05
25	1.6	0	1	.12	45	1	11	4	.192	2	4.89	-4.23	-11.51	3.05
25	3.4	0	1	.12	48	0	11	4	.408	2	4.89	-4.23	-11.51	3.05
25	1.96	0	1	.12	50	0	11	4	.2352	2	4.89	-4.23	-11.51	3.05
25	1.42	1	1	.5	2	0	11	4	.71	2	4.89	-4.23	-11.51	3.05
25	2.14	1	0	.5	9	0	11	4	1.07	2	4.89	-4.23	-11.51	3.05
25	3.58	1	1	.88	17	3.58	11	4	3.1504	2	4.89	-4.23	-11.51	3.05
25	4.12	1	1	.5	19	4.12	11	4	2.06	2	4.89	-4.23	-11.51	3.05
25	2.5	1	1	.5	21	2.5	11	4	1.25	2	4.89	-4.23	-11.51	3.05
25	3.22	1	1	.12	23	0	11	4	.3864	2	4.89	-4.23	-11.51	3.05
25	3.4	1	1	.5	26	0	11	4	1.7	2	4.89	-4.23	-11.51	3.05
25	3.76	1	1	.5	28	0	11	4	1.88	2	4.89	-4.23	-11.51	3.05
25	3.04	1	1	.5	31	0	11	4	1.52	2	4.89	-4.23	-11.51	3.05
25	3.4	1	1	.88	32	3.4	11	4	2.992	2	4.89	-4.23	-11.51	3.05
25	3.58	1	1	.12	35	0	11	4	.4296	2	4.89	-4.23	-11.51	3.05
25	3.76	1	1	.88	37	3.76	11	4	3.3088	2	4.89	-4.23	-11.51	3.05
25	2.14	1	1	.88	38	2.14	11	4	1.8832	2	4.89	-4.23	-11.51	3.05
25	1.24	1	1	.5	43	1.24	11	4	.62	2	4.89	-4.23	-11.51	3.05
25	1.96	1	1	.5	44	0	11	4	.98	2	4.89	-4.23	-11.51	3.05
25	2.86	1	1	.88	46	2.86	11	4	2.5168	2	4.89	-4.23	-11.51	3.05
25	2.32	1	0	.88	47	0	11	4	2.0416	2	4.89	-4.23	-11.51	3.05
25	3.94	1	1	.88	49	3.94	11	4	3.4672	2	4.89	-4.23	-11.51	3.05
25	1.96	2	1	.88	6	1	11	4	1.7248	2	4.89	-4.23	-11.51	3.05
26	3.04	0	1	.12	1	0	7	5	.3648	2	.89	-3.23	-10.51	4.05
26	1.42	0	1	.5	2	0	7	5	.71	2	.89	-3.23	-10.51	4.05
26	3.22	0	1	.88	4	1	7	5	2.8336	2	.89	-3.23	-10.51	4.05
26	1.78	0	1	.12	5	0	7	5	.2136	2	.89	-3.23	-10.51	4.05
26	1.96	0	1	.88	6	1	7	5	1.7248	2	.89	-3.23	-10.51	4.05
26	1.78	0	1	.88	8	1	7	5	1.5664	2	.89	-3.23	-10.51	4.05
26	2.14	0	1	.5	9	1	7	5	1.07	2	.89	-3.23	-10.51	4.05
26	3.94	0	1	.5	11	0	7	5	1.97	2	.89	-3.23	-10.51	4.05
26	2.14	0	1	.12	13	0	7	5	.2568	2	.89	-3.23	-10.51	4.05
26	1.42	0	1	.88	14	1	7	5	1.2496	2	.89	-3.23	-10.51	4.05
26	3.04	0	1	.88	15	0	7	5	2.6752	2	.89	-3.23	-10.51	4.05
26	1.24	0	1	.12	16	0	7	5	.1488	2	.89	-3.23	-10.51	4.05
26	2.32	0	1	.12	18	0	7	5	.2784	2	.89	-3.23	-10.51	4.05
26	4.12	0	1	.12	20	0	7	5	.4944	2	.89	-3.23	-10.51	4.05
26	2.5	0	1	.5	21	1	7	5	1.25	2	.89	-3.23	-10.51	4.05
26	3.22	0	1	.12	23	0	7	5	.3864	2	.89	-3.23	-10.51	4.05
26	4.12	0	1	.88	24	1	7	5	3.6256	2	.89	-3.23	-10.51	4.05
26	2.68	0	1	.88	25	1	7	5	2.3584	2	.89	-3.23	-10.51	4.05
26	2.5	0	1	.88	27	1	7	5	2.2	2	.89	-3.23	-10.51	4.05
26	3.76	0	1	.5	28	0	7	5	1.88	2	.89	-3.23	-10.51	4.05
26	1.78	0	1	.5	29	1	7	5	.89	2	.89	-3.23	-10.51	4.05
26	1.42	0	1	.12	30	0	7	5	.1704	2	.89	-3.23	-10.51	4.05
26	3.22	0	1	.5	33	0	7	5	1.61	2	.89	-3.23	-10.51	4.05
26	1.24	0	1	.88	34	1	7	5	1.0912	2	.89	-3.23	-10.51	4.05
26	3.58	0	1	.12	35	0	7	5	.4296	2	.89	-3.23	-10.51	4.05
26	3.76	0	1	.12	36	0	7	5	.4512	2	.89	-3.23	-10.51	4.05
26	2.14	0	1	.88	38	1	7	5	1.8832	2	.89	-3.23	-10.51	4.05
26	3.58	0	1	.5	39	1	7	5	1.79	2	.89	-3.23	-10.51	4.05
26	1.6	0	1	.88	40	0	7	5	1.408	2	.89	-3.23	-10.51	4.05
26	2.86	0	1	.12	41	0	7	5	.3432	2	.89	-3.23	-10.51	4.05
26	2.68	0	1	.12	42	0	7	5	.3216	2	.89	-3.23	-10.51	4.05
26	1.24	0	1	.5	43	1	7	5	.62	2	.89	-3.23	-10.51	4.05
26	1.96	0	1	.5	44	0	7	5	.98	2	.89	-3.23	-10.51	4.05
26	1.6	0	1	.12	45	1	7	5	.192	2	.89	-3.23	-10.51	4.05
26	2.86	0	1	.88	46	1	7	5	2.5168	2	.89	-3.23	-10.51	4.05
26	2.32	0	1	.88	47	1	7	5	2.0416	2	.89	-3.23	-10.51	4.05
26	3.4	0	1	.12	48	0	7	5	.408	2	.89	-3.23	-10.51	4.05
26	3.94	0	1	.88	49	1	7	5	3.4672	2	.89	-3.23	-10.51	4.05
26	1.96	0	1	.12	50	0	7	5	.2352	2	.89	-3.23	-10.51	4.05
26	2.86	1	1	.5	3	0	7	5	1.43	2	.89	-3.23	-10.51	4.05
26	2.68	1	0	.5	7	0	7	5	1.34	2	.89	-3.23	-10.51	4.05
26	2.5	1	1	.12	10	2.5	7	5	.3	2	.89	-3.23	-10.51	4.05
26	2.32	1	1	.5	12	2.32	7	5	1.16	2	.89	-3.23	-10.51	4.05
26	3.58	1	1	.88	17	3.58	7	5	3.1504	2	.89	-3.23	-10.51	4.05
26	4.12	1	1	.5	19	4.12	7	5	2.06	2	.89	-3.23	-10.51	4.05
26	3.94	1	0	.12	22	0	7	5	.4728	2	.89	-3.23	-10.51	4.05
26	3.4	1	1	.5	26	0	7	5	1.7	2	.89	-3.23	-10.51	4.05
26	3.04	1	1	.5	31	0	7	5	1.52	2	.89	-3.23	-10.51	4.05
26	3.4	1	0	.88	32	0	7	5	2.992	2	.89	-3.23	-10.51	4.05
26	3.76	1	1	.88	37	3.76	7	5	3.3088	2	.89	-3.23	-10.51	4.05
27	1.42	0	1	.5	2	0	7	5	.71	1	.89	-3.23	-10.51	4.05
27	3.22	0	1	.88	4	1	7	5	2.8336	1	.89	-3.23	-10.51	4.05
27	1.96	0	0	.88	6	0	7	5	1.7248	1	.89	-3.23	-10.51	4.05
27	1.78	0	1	.88	8	1	7	5	1.5664	1	.89	-3.23	-10.51	4.05
27	3.94	0	1	.5	11	0	7	5	1.97	1	.89	-3.23	-10.51	4.05
27	2.32	0	1	.5	12	1	7	5	1.16	1	.89	-3.23	-10.51	4.05
27	1.42	0	1	.88	14	1	7	5	1.2496	1	.89	-3.23	-10.51	4.05
27	1.24	0	0	.12	16	0	7	5	.1488	1	.89	-3.23	-10.51	4.05
27	3.58	0	1	.88	17	1	7	5	3.1504	1	.89	-3.23	-10.51	4.05
27	2.32	0	0	.12	18	0	7	5	.2784	1	.89	-3.23	-10.51	4.05
27	4.12	0	0	.12	20	0	7	5	.4944	1	.89	-3.23	-10.51	4.05
27	3.94	0	1	.12	22	0	7	5	.4728	1	.89	-3.23	-10.51	4.05
27	3.22	0	0	.12	23	0	7	5	.3864	1	.89	-3.23	-10.51	4.05
27	2.68	0	0	.88	25	0	7	5	2.3584	1	.89	-3.23	-10.51	4.05
27	2.5	0	1	.88	27	1	7	5	2.2	1	.89	-3.23	-10.51	4.05
27	3.76	0	1	.5	28	0	7	5	1.88	1	.89	-3.23	-10.51	4.05
27	1.78	0	0	.5	29	0	7	5	.89	1	.89	-3.23	-10.51	4.05
27	1.42	0	1	.12	30	0	7	5	.1704	1	.89	-3.23	-10.51	4.05
27	3.04	0	1	.5	31	0	7	5	1.52	1	.89	-3.23	-10.51	4.05
27	3.4	0	0	.88	32	0	7	5	2.992	1	.89	-3.23	-10.51	4.05
27	3.22	0	1	.5	33	0	7	5	1.61	1	.89	-3.23	-10.51	4.05
27	1.24	0	1	.88	34	1	7	5	1.0912	1	.89	-3.23	-10.51	4.05
27	3.58	0	1	.12	35	0	7	5	.4296	1	.89	-3.23	-10.51	4.05
27	3.76	0	1	.12	36	0	7	5	.4512	1	.89	-3.23	-10.51	4.05
27	2.14	0	1	.88	38	1	7	5	1.8832	1	.89	-3.23	-10.51	4.05
27	1.6	0	1	.88	40	0	7	5	1.408	1	.89	-3.23	-10.51	4.05
27	2.86	0	1	.12	41	0	7	5	.3432	1	.89	-3.23	-10.51	4.05
27	2.68	0	1	.12	42	0	7	5	.3216	1	.89	-3.23	-10.51	4.05
27	1.24	0	1	.5	43	1	7	5	.62	1	.89	-3.23	-10.51	4.05
27	1.96	0	0	.5	44	0	7	5	.98	1	.89	-3.23	-10.51	4.05
27	1.6	0	1	.12	45	1	7	5	.192	1	.89	-3.23	-10.51	4.05
27	2.32	0	1	.88	47	1	7	5	2.0416	1	.89	-3.23	-10.51	4.05
27	1.96	0	1	.12	50	0	7	5	.2352	1	.89	-3.23	-10.51	4.05
27	3.04	1	0	.12	1	0	7	5	.3648	1	.89	-3.23	-10.51	4.05
27	2.86	1	1	.5	3	0	7	5	1.43	1	.89	-3.23	-10.51	4.05
27	1.78	1	1	.12	5	0	7	5	.2136	1	.89	-3.23	-10.51	4.05
27	2.68	1	0	.5	7	0	7	5	1.34	1	.89	-3.23	-10.51	4.05
27	2.14	1	0	.5	9	0	7	5	1.07	1	.89	-3.23	-10.51	4.05
27	2.5	1	0	.12	10	0	7	5	.3	1	.89	-3.23	-10.51	4.05
27	2.14	1	1	.12	13	0	7	5	.2568	1	.89	-3.23	-10.51	4.05
27	3.04	1	1	.88	15	0	7	5	2.6752	1	.89	-3.23	-10.51	4.05
27	2.5	1	1	.5	21	2.5	7	5	1.25	1	.89	-3.23	-10.51	4.05
27	4.12	1	1	.88	24	4.12	7	5	3.6256	1	.89	-3.23	-10.51	4.05
27	3.4	1	1	.5	26	0	7	5	1.7	1	.89	-3.23	-10.51	4.05
27	3.76	1	0	.88	37	0	7	5	3.3088	1	.89	-3.23	-10.51	4.05
27	3.58	1	1	.5	39	3.58	7	5	1.79	1	.89	-3.23	-10.51	4.05
27	2.86	1	1	.88	46	2.86	7	5	2.5168	1	.89	-3.23	-10.51	4.05
27	3.4	1	0	.12	48	0	7	5	.408	1	.89	-3.23	-10.51	4.05
27	3.94	1	1	.88	49	3.94	7	5	3.4672	1	.89	-3.23	-10.51	4.05
27	4.12	2	1	.5	19	1	7	5	2.06	1	.89	-3.23	-10.51	4.05
28	1.42	0	1	.5	2	0	8	5	.71	1	1.89	-3.23	-10.51	4.05
28	1.78	0	1	.12	5	0	8	5	.2136	1	1.89	-3.23	-10.51	4.05
28	1.78	0	1	.88	8	1	8	5	1.5664	1	1.89	-3.23	-10.51	4.05
28	2.5	0	1	.12	10	1	8	5	.3	1	1.89	-3.23	-10.51	4.05
28	2.14	0	1	.12	13	0	8	5	.2568	1	1.89	-3.23	-10.51	4.05
28	1.42	0	1	.88	14	1	8	5	1.2496	1	1.89	-3.23	-10.51	4.05
28	1.24	0	1	.12	16	0	8	5	.1488	1	1.89	-3.23	-10.51	4.05
28	2.32	0	1	.12	18	0	8	5	.2784	1	1.89	-3.23	-10.51	4.05
28	4.12	0	1	.12	20	0	8	5	.4944	1	1.89	-3.23	-10.51	4.05
28	3.94	0	1	.12	22	0	8	5	.4728	1	1.89	-3.23	-10.51	4.05
28	3.22	0	1	.12	23	0	8	5	.3864	1	1.89	-3.23	-10.51	4.05
28	3.76	0	1	.5	28	0	8	5	1.88	1	1.89	-3.23	-10.51	4.05
28	1.78	0	1	.5	29	1	8	5	.89	1	1.89	-3.23	-10.51	4.05
28	1.42	0	1	.12	30	0	8	5	.1704	1	1.89	-3.23	-10.51	4.05
28	3.22	0	1	.5	33	0	8	5	1.61	1	1.89	-3.23	-10.51	4.05
28	1.24	0	1	.88	34	1	8	5	1.0912	1	1.89	-3.23	-10.51	4.05
28	3.58	0	1	.12	35	0	8	5	.4296	1	1.89	-3.23	-10.51	4.05
28	3.76	0	1	.12	36	0	8	5	.4512	1	1.89	-3.23	-10.51	4.05
28	3.58	0	1	.5	39	1	8	5	1.79	1	1.89	-3.23	-10.51	4.05
28	1.6	0	1	.88	40	0	8	5	1.408	1	1.89	-3.23	-10.51	4.05
28	2.86	0	1	.12	41	0	8	5	.3432	1	1.89	-3.23	-10.51	4.05
28	2.68	0	1	.12	42	0	8	5	.3216	1	1.89	-3.23	-10.51	4.05
28	1.24	0	1	.5	43	1	8	5	.62	1	1.89	-3.23	-10.51	4.05
28	1.96	0	1	.5	44	0	8	5	.98	1	1.89	-3.23	-10.51	4.05
28	1.6	0	1	.12	45	1	8	5	.192	1	1.89	-3.23	-10.51	4.05
28	3.4	0	1	.12	48	0	8	5	.408	1	1.89	-3.23	-10.51	4.05
28	1.96	0	1	.12	50	0	8	5	.2352	1	1.89	-3.23	-10.51	4.05
28	3.04	1	1	.12	1	0	8	5	.3648	1	1.89	-3.23	-10.51	4.05
28	2.86	1	1	.5	3	0	8	5	1.43	1	1.89	-3.23	-10.51	4.05
28	3.22	1	1	.88	4	3.22	8	5	2.8336	1	1.89	-3.23	-10.51	4.05
28	1.96	1	1	.88	6	1.96	8	5	1.7248	1	1.89	-3.23	-10.51	4.05
28	2.68	1	1	.5	7	0	8	5	1.34	1	1.89	-3.23	-10.51	4.05
28	2.14	1	1	.5	9	2.14	8	5	1.07	1	1.89	-3.23	-10.51	4.05
28	3.94	1	1	.5	11	0	8	5	1.97	1	1.89	-3.23	-10.51	4.05
28	2.32	1	1	.5	12	2.32	8	5	1.16	1	1.89	-3.23	-10.51	4.05
28	3.04	1	1	.88	15	0	8	5	2.6752	1	1.89	-3.23	-10.51	4.05
28	3.58	1	1	.88	17	3.58	8	5	3.1504	1	1.89	-3.23	-10.51	4.05
28	4.12	1	1	.5	19	4.12	8	5	2.06	1	1.89	-3.23	-10.51	4.05
28	2.5	1	1	.5	21	2.5	8	5	1.25	1	1.89	-3.23	-10.51	4.05
28	4.12	1	1	.88	24	4.12	8	5	3.6256	1	1.89	-3.23	-10.51	4.05
28	2.68	1	1	.88	25	2.68	8	5	2.3584	1	1.89	-3.23	-10.51	4.05
28	3.4	1	1	.5	26	0	8	5	1.7	1	1.89	-3.23	-10.51	4.05
28	2.5	1	1	.88	27	2.5	8	5	2.2	1	1.89	-3.23	-10.51	4.05
28	3.04	1	1	.5	31	0	8	5	1.52	1	1.89	-3.23	-10.51	4.05
28	3.4	1	1	.88	32	3.4	8	5	2.992	1	1.89	-3.23	-10.51	4.05
28	3.76	1	1	.88	37	3.76	8	5	3.3088	1	1.89	-3.23	-10.51	4.05
28	2.14	1	1	.88	38	2.14	8	5	1.8832	1	1.89	-3.23	-10.51	4.05
28	2.86	1	1	.88	46	2.86	8	5	2.5168	1	1.89	-3.23	-10.51	4.05
28	2.32	1	1	.88	47	2.32	8	5	2.0416	1	1.89	-3.23	-10.51	4.05
28	3.94	1	1	.88	49	3.94	8	5	3.4672	1	1.89	-3.23	-10.51	4.05
29	3.04	0	1	.12	1	0	2	5	.3648	2	-4.11	-3.23	-10.51	4.05
29	2.86	0	1	.5	3	0	2	5	1.43	2	-4.11	-3.23	-10.51	4.05
29	1.78	0	1	.12	5	0	2	5	.2136	2	-4.11	-3.23	-10.51	4.05
29	1.96	0	1	.88	6	1	2	5	1.7248	2	-4.11	-3.23	-10.51	4.05
29	1.78	0	1	.88	8	1	2	5	1.5664	2	-4.11	-3.23	-10.51	4.05
29	2.14	0	1	.5	9	1	2	5	1.07	2	-4.11	-3.23	-10.51	4.05
29	2.5	0	1	.12	10	1	2	5	.3	2	-4.11	-3.23	-10.51	4.05
29	3.94	0	1	.5	11	0	2	5	1.97	2	-4.11	-3.23	-10.51	4.05
29	2.32	0	1	.5	12	1	2	5	1.16	2	-4.11	-3.23	-10.51	4.05
29	1.24	0	1	.12	16	0	2	5	.1488	2	-4.11	-3.23	-10.51	4.05
29	3.58	0	1	.88	17	1	2	5	3.1504	2	-4.11	-3.23	-10.51	4.05
29	2.32	0	1	.12	18	0	2	5	.2784	2	-4.11	-3.23	-10.51	4.05
29	4.12	0	1	.5	19	1	2	5	2.06	2	-4.11	-3.23	-10.51	4.05
29	4.12	0	1	.12	20	0	2	5	.4944	2	-4.11	-3.23	-10.51	4.05
29	2.5	0	1	.5	21	1	2	5	1.25	2	-4.11	-3.23	-10.51	4.05
29	3.94	0	1	.12	22	0	2	5	.4728	2	-4.11	-3.23	-10.51	4.05
29	3.22	0	1	.12	23	0	2	5	.3864	2	-4.11	-3.23	-10.51	4.05
29	4.12	0	1	.88	24	1	2	5	3.6256	2	-4.11	-3.23	-10.51	4.05
29	2.68	0	1	.88	25	1	2	5	2.3584	2	-4.11	-3.23	-10.51	4.05
29	2.5	0	1	.88	27	1	2	5	2.2	2	-4.11	-3.23	-10.51	4.05
29	3.76	0	1	.5	28	0	2	5	1.88	2	-4.11	-3.23	-10.51	4.05
29	3.4	0	1	.88	30	1	2	5	2.992	2	-4.11	-3.23	-10.51	4.05
29	3.22	0	1	.5	31	0	2	5	1.61	2	-4.11	-3.23	-10.51	4.05
29	1.24	0	1	.88	32	1	2	5	1.0912	2	-4.11	-3.23	-10.51	4.05
29	3.58	0	1	.12	33	0	2	5	.4296	2	-4.11	-3.23	-10.51	4.05
29	3.76	0	1	.12	34	0	2	5	.4512	2	-4.11	-3.23	-10.51	4.05
29	3.76	0	1	.88	35	1	2	5	3.3088	2	-4.11	-3.23	-10.51	4.05
29	2.14	0	1	.88	36	1	2	5	1.8832	2	-4.11	-3.23	-10.51	4.05
29	3.58	0	1	.5	37	1	2	5	1.79	2	-4.11	-3.23	-10.51	4.05
29	1.6	0	1	.88	38	0	2	5	1.408	2	-4.11	-3.23	-10.51	4.05
29	2.86	0	1	.12	39	0	2	5	.3432	2	-4.11	-3.23	-10.51	4.05
29	2.68	0	1	.12	40	0	2	5	.3216	2	-4.11	-3.23	-10.51	4.05
29	1.6	0	1	.12	43	1	2	5	.192	2	-4.11	-3.23	-10.51	4.05
29	2.86	0	1	.88	44	1	2	5	2.5168	2	-4.11	-3.23	-10.51	4.05
29	2.32	0	1	.88	45	1	2	5	2.0416	2	-4.11	-3.23	-10.51	4.05
29	3.4	0	1	.12	46	0	2	5	.408	2	-4.11	-3.23	-10.51	4.05
29	3.94	0	1	.88	47	1	2	5	3.4672	2	-4.11	-3.23	-10.51	4.05
29	1.96	0	1	.12	48	0	2	5	.2352	2	-4.11	-3.23	-10.51	4.05
29	1.6	0	1	.5	49	1	2	5	.8	2	-4.11	-3.23	-10.51	4.05
29	2.59	0	1	.12	50	0	2	5	.3108	2	-4.11	-3.23	-10.51	4.05
29	1.42	1	1	.5	2	0	2	5	.71	2	-4.11	-3.23	-10.51	4.05
29	3.22	1	0	.88	4	0	2	5	2.8336	2	-4.11	-3.23	-10.51	4.05
29	2.68	1	1	.5	7	0	2	5	1.34	2	-4.11	-3.23	-10.51	4.05
29	2.14	1	1	.12	13	0	2	5	.2568	2	-4.11	-3.23	-10.51	4.05
29	1.42	1	1	.88	14	1.42	2	5	1.2496	2	-4.11	-3.23	-10.51	4.05
29	3.04	1	1	.88	15	0	2	5	2.6752	2	-4.11	-3.23	-10.51	4.05
29	3.4	1	1	.5	26	0	2	5	1.7	2	-4.11	-3.23	-10.51	4.05
29	1.78	1	0	.5	29	0	2	5	.89	2	-4.11	-3.23	-10.51	4.05
29	1.24	1	1	.5	41	1.24	2	5	.62	2	-4.11	-3.23	-10.51	4.05
29	1.96	2	0	.5	42	0	2	5	.98	2	-4.11	-3.23	-10.51	4.05
30	3.04	0	1	.12	1	0	8	5	.3648	1	1.89	-3.23	-10.51	4.05
30	1.42	0	1	.5	2	0	8	5	.71	1	1.89	-3.23	-10.51	4.05
30	2.86	0	1	.5	3	0	8	5	1.43	1	1.89	-3.23	-10.51	4.05
30	3.22	0	1	.88	4	1	8	5	2.8336	1	1.89	-3.23	-10.51	4.05
30	1.96	0	1	.88	6	1	8	5	1.7248	1	1.89	-3.23	-10.51	4.05
30	1.78	0	1	.88	8	1	8	5	1.5664	1	1.89	-3.23	-10.51	4.05
30	2.32	0	1	.5	12	1	8	5	1.16	1	1.89	-3.23	-10.51	4.05
30	2.14	0	1	.12	13	0	8	5	.2568	1	1.89	-3.23	-10.51	4.05
30	1.42	0	1	.88	14	1	8	5	1.2496	1	1.89	-3.23	-10.51	4.05
30	1.24	0	1	.12	16	0	8	5	.1488	1	1.89	-3.23	-10.51	4.05
30	2.32	0	1	.12	18	0	8	5	.2784	1	1.89	-3.23	-10.51	4.05
30	4.12	0	1	.12	20	0	8	5	.4944	1	1.89	-3.23	-10.51	4.05
30	3.94	0	1	.12	22	0	8	5	.4728	1	1.89	-3.23	-10.51	4.05
30	3.22	0	1	.12	23	0	8	5	.3864	1	1.89	-3.23	-10.51	4.05
30	2.68	0	1	.88	25	1	8	5	2.3584	1	1.89	-3.23	-10.51	4.05
30	2.5	0	1	.88	27	1	8	5	2.2	1	1.89	-3.23	-10.51	4.05
30	3.76	0	1	.5	28	0	8	5	1.88	1	1.89	-3.23	-10.51	4.05
30	1.78	0	1	.5	29	1	8	5	.89	1	1.89	-3.23	-10.51	4.05
30	1.42	0	1	.12	30	0	8	5	.1704	1	1.89	-3.23	-10.51	4.05
30	3.04	0	1	.5	31	0	8	5	1.52	1	1.89	-3.23	-10.51	4.05
30	3.22	0	1	.5	33	0	8	5	1.61	1	1.89	-3.23	-10.51	4.05
30	1.24	0	1	.88	34	1	8	5	1.0912	1	1.89	-3.23	-10.51	4.05
30	3.58	0	1	.12	35	0	8	5	.4296	1	1.89	-3.23	-10.51	4.05
30	3.76	0	1	.12	36	0	8	5	.4512	1	1.89	-3.23	-10.51	4.05
30	3.58	0	1	.5	39	1	8	5	1.79	1	1.89	-3.23	-10.51	4.05
30	1.6	0	1	.88	40	0	8	5	1.408	1	1.89	-3.23	-10.51	4.05
30	2.68	0	1	.12	42	0	8	5	.3216	1	1.89	-3.23	-10.51	4.05
30	1.24	0	1	.5	43	1	8	5	.62	1	1.89	-3.23	-10.51	4.05
30	1.96	0	1	.5	44	0	8	5	.98	1	1.89	-3.23	-10.51	4.05
30	1.6	0	1	.12	45	1	8	5	.192	1	1.89	-3.23	-10.51	4.05
30	2.32	0	1	.88	47	1	8	5	2.0416	1	1.89	-3.23	-10.51	4.05
30	3.4	0	1	.12	48	0	8	5	.408	1	1.89	-3.23	-10.51	4.05
30	1.96	0	1	.12	50	0	8	5	.2352	1	1.89	-3.23	-10.51	4.05
30	2.68	1	1	.5	7	0	8	5	1.34	1	1.89	-3.23	-10.51	4.05
30	2.14	1	1	.5	9	2.14	8	5	1.07	1	1.89	-3.23	-10.51	4.05
30	3.94	1	1	.5	11	0	8	5	1.97	1	1.89	-3.23	-10.51	4.05
30	3.04	1	1	.88	15	0	8	5	2.6752	1	1.89	-3.23	-10.51	4.05
30	3.58	1	1	.88	17	3.58	8	5	3.1504	1	1.89	-3.23	-10.51	4.05
30	4.12	1	1	.5	19	4.12	8	5	2.06	1	1.89	-3.23	-10.51	4.05
30	2.5	1	1	.5	21	2.5	8	5	1.25	1	1.89	-3.23	-10.51	4.05
30	4.12	1	1	.88	24	4.12	8	5	3.6256	1	1.89	-3.23	-10.51	4.05
30	3.4	1	1	.5	26	0	8	5	1.7	1	1.89	-3.23	-10.51	4.05
30	3.4	1	1	.88	32	3.4	8	5	2.992	1	1.89	-3.23	-10.51	4.05
30	3.76	1	1	.88	37	3.76	8	5	3.3088	1	1.89	-3.23	-10.51	4.05
30	2.14	1	1	.88	38	2.14	8	5	1.8832	1	1.89	-3.23	-10.51	4.05
30	2.86	1	1	.88	46	2.86	8	5	2.5168	1	1.89	-3.23	-10.51	4.05
30	3.94	1	1	.88	49	3.94	8	5	3.4672	1	1.89	-3.23	-10.51	4.05
30	1.78	2	1	.12	5	0	8	5	.2136	1	1.89	-3.23	-10.51	4.05
30	2.5	2	1	.12	10	2.5	8	5	.3	1	1.89	-3.23	-10.51	4.05
30	2.86	2	1	.12	41	0	8	5	.3432	1	1.89	-3.23	-10.51	4.05
31	3.04	0	1	.12	1	0	8	6	.3648	2	1.89	-2.23	-9.51	5.05
31	1.42	0	0	.5	2	0	8	6	.71	2	1.89	-2.23	-9.51	5.05
31	2.86	0	1	.5	3	0	8	6	1.43	2	1.89	-2.23	-9.51	5.05
31	1.78	0	1	.12	5	0	8	6	.2136	2	1.89	-2.23	-9.51	5.05
31	1.24	0	1	.12	16	0	8	6	.1488	2	1.89	-2.23	-9.51	5.05
31	3.22	0	1	.12	23	0	8	6	.3864	2	1.89	-2.23	-9.51	5.05
31	1.78	0	1	.5	29	1	8	6	.89	2	1.89	-2.23	-9.51	5.05
31	1.42	0	1	.12	30	0	8	6	.1704	2	1.89	-2.23	-9.51	5.05
31	1.24	0	1	.88	34	1	8	6	1.0912	2	1.89	-2.23	-9.51	5.05
31	1.6	0	0	.88	40	0	8	6	1.408	2	1.89	-2.23	-9.51	5.05
31	1.24	0	1	.5	43	1	8	6	.62	2	1.89	-2.23	-9.51	5.05
31	1.96	0	1	.5	44	0	8	6	.98	2	1.89	-2.23	-9.51	5.05
31	1.6	0	1	.12	45	1	8	6	.192	2	1.89	-2.23	-9.51	5.05
31	1.96	0	1	.12	50	0	8	6	.2352	2	1.89	-2.23	-9.51	5.05
31	3.22	1	1	.88	4	3.22	8	6	2.8336	2	1.89	-2.23	-9.51	5.05
31	1.96	1	1	.88	6	1.96	8	6	1.7248	2	1.89	-2.23	-9.51	5.05
31	2.68	1	1	.5	7	0	8	6	1.34	2	1.89	-2.23	-9.51	5.05
31	1.78	1	1	.88	8	1.78	8	6	1.5664	2	1.89	-2.23	-9.51	5.05
31	2.14	1	1	.5	9	2.14	8	6	1.07	2	1.89	-2.23	-9.51	5.05
31	2.5	1	1	.12	10	2.5	8	6	.3	2	1.89	-2.23	-9.51	5.05
31	3.94	1	1	.5	11	0	8	6	1.97	2	1.89	-2.23	-9.51	5.05
31	2.32	1	1	.5	12	2.32	8	6	1.16	2	1.89	-2.23	-9.51	5.05
31	2.14	1	1	.12	13	0	8	6	.2568	2	1.89	-2.23	-9.51	5.05
31	1.42	1	1	.88	14	1.42	8	6	1.2496	2	1.89	-2.23	-9.51	5.05
31	3.04	1	1	.88	15	0	8	6	2.6752	2	1.89	-2.23	-9.51	5.05
31	3.58	1	1	.88	17	3.58	8	6	3.1504	2	1.89	-2.23	-9.51	5.05
31	2.32	1	1	.12	18	0	8	6	.2784	2	1.89	-2.23	-9.51	5.05
31	4.12	1	1	.5	19	4.12	8	6	2.06	2	1.89	-2.23	-9.51	5.05
31	4.12	1	1	.12	20	0	8	6	.4944	2	1.89	-2.23	-9.51	5.05
31	2.5	1	1	.5	21	2.5	8	6	1.25	2	1.89	-2.23	-9.51	5.05
31	3.94	1	1	.12	22	0	8	6	.4728	2	1.89	-2.23	-9.51	5.05
31	4.12	1	1	.88	24	4.12	8	6	3.6256	2	1.89	-2.23	-9.51	5.05
31	2.68	1	1	.88	25	2.68	8	6	2.3584	2	1.89	-2.23	-9.51	5.05
31	3.4	1	1	.5	26	0	8	6	1.7	2	1.89	-2.23	-9.51	5.05
31	2.5	1	1	.88	27	2.5	8	6	2.2	2	1.89	-2.23	-9.51	5.05
31	3.76	1	1	.5	28	0	8	6	1.88	2	1.89	-2.23	-9.51	5.05
31	3.04	1	1	.5	31	0	8	6	1.52	2	1.89	-2.23	-9.51	5.05
31	3.4	1	1	.88	32	3.4	8	6	2.992	2	1.89	-2.23	-9.51	5.05
31	3.22	1	1	.5	33	0	8	6	1.61	2	1.89	-2.23	-9.51	5.05
31	3.58	1	1	.12	35	0	8	6	.4296	2	1.89	-2.23	-9.51	5.05
31	3.76	1	1	.12	36	0	8	6	.4512	2	1.89	-2.23	-9.51	5.05
31	3.76	1	1	.88	37	3.76	8	6	3.3088	2	1.89	-2.23	-9.51	5.05
31	2.14	1	1	.88	38	2.14	8	6	1.8832	2	1.89	-2.23	-9.51	5.05
31	3.58	1	1	.5	39	3.58	8	6	1.79	2	1.89	-2.23	-9.51	5.05
31	2.86	1	1	.12	41	0	8	6	.3432	2	1.89	-2.23	-9.51	5.05
31	2.68	1	1	.12	42	0	8	6	.3216	2	1.89	-2.23	-9.51	5.05
31	2.86	1	1	.88	46	2.86	8	6	2.5168	2	1.89	-2.23	-9.51	5.05
31	2.32	1	1	.88	47	2.32	8	6	2.0416	2	1.89	-2.23	-9.51	5.05
31	3.4	1	1	.12	48	0	8	6	.408	2	1.89	-2.23	-9.51	5.05
31	3.94	1	1	.88	49	3.94	8	6	3.4672	2	1.89	-2.23	-9.51	5.05
32	3.04	0	1	.12	1	0	7	6	.3648	1	.89	-2.23	-9.51	5.05
32	1.42	0	1	.5	2	0	7	6	.71	1	.89	-2.23	-9.51	5.05
32	2.86	0	1	.5	3	0	7	6	1.43	1	.89	-2.23	-9.51	5.05
32	1.78	0	1	.12	5	0	7	6	.2136	1	.89	-2.23	-9.51	5.05
32	1.96	0	1	.88	6	1	7	6	1.7248	1	.89	-2.23	-9.51	5.05
32	2.68	0	1	.5	7	0	7	6	1.34	1	.89	-2.23	-9.51	5.05
32	1.78	0	1	.88	8	1	7	6	1.5664	1	.89	-2.23	-9.51	5.05
32	2.14	0	1	.5	9	1	7	6	1.07	1	.89	-2.23	-9.51	5.05
32	2.5	0	1	.12	10	1	7	6	.3	1	.89	-2.23	-9.51	5.05
32	3.94	0	1	.5	11	0	7	6	1.97	1	.89	-2.23	-9.51	5.05
32	2.32	0	1	.5	12	1	7	6	1.16	1	.89	-2.23	-9.51	5.05
32	2.14	0	1	.12	13	0	7	6	.2568	1	.89	-2.23	-9.51	5.05
32	1.42	0	1	.88	14	1	7	6	1.2496	1	.89	-2.23	-9.51	5.05
32	1.24	0	1	.12	16	0	7	6	.1488	1	.89	-2.23	-9.51	5.05
32	3.58	0	1	.88	17	1	7	6	3.1504	1	.89	-2.23	-9.51	5.05
32	2.32	0	1	.12	18	0	7	6	.2784	1	.89	-2.23	-9.51	5.05
32	2.5	0	1	.5	21	1	7	6	1.25	1	.89	-2.23	-9.51	5.05
32	3.94	0	1	.12	22	0	7	6	.4728	1	.89	-2.23	-9.51	5.05
32	3.22	0	1	.12	23	0	7	6	.3864	1	.89	-2.23	-9.51	5.05
32	2.68	0	1	.88	25	1	7	6	2.3584	1	.89	-2.23	-9.51	5.05
32	3.4	0	1	.5	26	0	7	6	1.7	1	.89	-2.23	-9.51	5.05
32	2.5	0	1	.88	27	1	7	6	2.2	1	.89	-2.23	-9.51	5.05
32	3.76	0	1	.5	28	0	7	6	1.88	1	.89	-2.23	-9.51	5.05
32	1.78	0	1	.5	29	1	7	6	.89	1	.89	-2.23	-9.51	5.05
32	1.42	0	1	.12	30	0	7	6	.1704	1	.89	-2.23	-9.51	5.05
32	3.04	0	1	.5	31	0	7	6	1.52	1	.89	-2.23	-9.51	5.05
32	3.4	0	1	.88	32	1	7	6	2.992	1	.89	-2.23	-9.51	5.05
32	3.22	0	1	.5	33	0	7	6	1.61	1	.89	-2.23	-9.51	5.05
32	1.24	0	1	.88	34	1	7	6	1.0912	1	.89	-2.23	-9.51	5.05
32	3.58	0	1	.12	35	0	7	6	.4296	1	.89	-2.23	-9.51	5.05
32	3.76	0	1	.12	36	0	7	6	.4512	1	.89	-2.23	-9.51	5.05
32	2.14	0	1	.88	38	1	7	6	1.8832	1	.89	-2.23	-9.51	5.05
32	3.58	0	1	.5	39	1	7	6	1.79	1	.89	-2.23	-9.51	5.05
32	1.6	0	1	.88	40	0	7	6	1.408	1	.89	-2.23	-9.51	5.05
32	2.86	0	1	.12	41	0	7	6	.3432	1	.89	-2.23	-9.51	5.05
32	2.68	0	1	.12	42	0	7	6	.3216	1	.89	-2.23	-9.51	5.05
32	1.24	0	1	.5	43	1	7	6	.62	1	.89	-2.23	-9.51	5.05
32	1.96	0	1	.5	44	0	7	6	.98	1	.89	-2.23	-9.51	5.05
32	1.6	0	1	.12	45	1	7	6	.192	1	.89	-2.23	-9.51	5.05
32	2.86	0	1	.88	46	1	7	6	2.5168	1	.89	-2.23	-9.51	5.05
32	2.32	0	1	.88	47	1	7	6	2.0416	1	.89	-2.23	-9.51	5.05
32	3.4	0	1	.12	48	0	7	6	.408	1	.89	-2.23	-9.51	5.05
32	3.22	1	0	.88	4	0	7	6	2.8336	1	.89	-2.23	-9.51	5.05
32	3.04	1	1	.88	15	0	7	6	2.6752	1	.89	-2.23	-9.51	5.05
32	4.12	1	1	.5	19	4.12	7	6	2.06	1	.89	-2.23	-9.51	5.05
32	4.12	1	1	.12	20	0	7	6	.4944	1	.89	-2.23	-9.51	5.05
32	4.12	1	1	.88	24	4.12	7	6	3.6256	1	.89	-2.23	-9.51	5.05
32	3.76	1	1	.88	37	3.76	7	6	3.3088	1	.89	-2.23	-9.51	5.05
32	3.94	1	1	.88	49	3.94	7	6	3.4672	1	.89	-2.23	-9.51	5.05
32	1.96	1	1	.12	50	0	7	6	.2352	1	.89	-2.23	-9.51	5.05
33	1.42	0	1	.5	2	0	3	7	.71	1	-3.11	-1.23	-8.51	6.05
33	3.22	0	1	.88	4	1	3	7	2.8336	1	-3.11	-1.23	-8.51	6.05
33	1.78	0	1	.12	5	0	3	7	.2136	1	-3.11	-1.23	-8.51	6.05
33	2.68	0	1	.5	7	0	3	7	1.34	1	-3.11	-1.23	-8.51	6.05
33	1.78	0	1	.88	8	1	3	7	1.5664	1	-3.11	-1.23	-8.51	6.05
33	2.14	0	1	.5	9	1	3	7	1.07	1	-3.11	-1.23	-8.51	6.05
33	2.5	0	1	.12	10	1	3	7	.3	1	-3.11	-1.23	-8.51	6.05
33	2.32	0	1	.5	12	1	3	7	1.16	1	-3.11	-1.23	-8.51	6.05
33	1.42	0	1	.88	14	1	3	7	1.2496	1	-3.11	-1.23	-8.51	6.05
33	1.24	0	1	.12	16	0	3	7	.1488	1	-3.11	-1.23	-8.51	6.05
33	3.58	0	1	.88	17	1	3	7	3.1504	1	-3.11	-1.23	-8.51	6.05
33	2.32	0	1	.12	18	0	3	7	.2784	1	-3.11	-1.23	-8.51	6.05
33	4.12	0	1	.5	19	1	3	7	2.06	1	-3.11	-1.23	-8.51	6.05
33	4.12	0	1	.12	20	0	3	7	.4944	1	-3.11	-1.23	-8.51	6.05
33	2.5	0	1	.5	21	1	3	7	1.25	1	-3.11	-1.23	-8.51	6.05
33	2.68	0	1	.88	25	1	3	7	2.3584	1	-3.11	-1.23	-8.51	6.05
33	3.4	0	1	.5	26	0	3	7	1.7	1	-3.11	-1.23	-8.51	6.05
33	3.76	0	1	.5	28	0	3	7	1.88	1	-3.11	-1.23	-8.51	6.05
33	1.78	0	1	.5	29	1	3	7	.89	1	-3.11	-1.23	-8.51	6.05
33	1.42	0	1	.12	30	0	3	7	.1704	1	-3.11	-1.23	-8.51	6.05
33	3.04	0	1	.5	31	0	3	7	1.52	1	-3.11	-1.23	-8.51	6.05
33	1.24	0	1	.88	34	1	3	7	1.0912	1	-3.11	-1.23	-8.51	6.05
33	3.58	0	1	.12	35	0	3	7	.4296	1	-3.11	-1.23	-8.51	6.05
33	3.76	0	1	.12	36	0	3	7	.4512	1	-3.11	-1.23	-8.51	6.05
33	2.14	0	1	.88	38	1	3	7	1.8832	1	-3.11	-1.23	-8.51	6.05
33	1.6	0	1	.88	40	0	3	7	1.408	1	-3.11	-1.23	-8.51	6.05
33	2.86	0	1	.12	41	0	3	7	.3432	1	-3.11	-1.23	-8.51	6.05
33	2.68	0	1	.12	42	0	3	7	.3216	1	-3.11	-1.23	-8.51	6.05
33	1.24	0	1	.5	43	1	3	7	.62	1	-3.11	-1.23	-8.51	6.05
33	1.96	0	1	.5	44	0	3	7	.98	1	-3.11	-1.23	-8.51	6.05
33	1.6	0	1	.12	45	1	3	7	.192	1	-3.11	-1.23	-8.51	6.05
33	3.4	0	1	.12	48	0	3	7	.408	1	-3.11	-1.23	-8.51	6.05
33	3.94	0	1	.88	49	1	3	7	3.4672	1	-3.11	-1.23	-8.51	6.05
33	1.96	0	1	.12	50	0	3	7	.2352	1	-3.11	-1.23	-8.51	6.05
33	3.04	1	1	.12	1	0	3	7	.3648	1	-3.11	-1.23	-8.51	6.05
33	2.86	1	1	.5	3	0	3	7	1.43	1	-3.11	-1.23	-8.51	6.05
33	1.96	1	1	.88	6	1.96	3	7	1.7248	1	-3.11	-1.23	-8.51	6.05
33	3.94	1	1	.5	11	0	3	7	1.97	1	-3.11	-1.23	-8.51	6.05
33	2.14	1	0	.12	13	0	3	7	.2568	1	-3.11	-1.23	-8.51	6.05
33	3.04	1	1	.88	15	0	3	7	2.6752	1	-3.11	-1.23	-8.51	6.05
33	3.94	1	1	.12	22	0	3	7	.4728	1	-3.11	-1.23	-8.51	6.05
33	3.22	1	0	.12	23	0	3	7	.3864	1	-3.11	-1.23	-8.51	6.05
33	4.12	1	1	.88	24	4.12	3	7	3.6256	1	-3.11	-1.23	-8.51	6.05
33	2.5	1	1	.88	27	2.5	3	7	2.2	1	-3.11	-1.23	-8.51	6.05
33	3.4	1	1	.88	32	3.4	3	7	2.992	1	-3.11	-1.23	-8.51	6.05
33	3.22	1	1	.5	33	0	3	7	1.61	1	-3.11	-1.23	-8.51	6.05
33	3.76	1	1	.88	37	3.76	3	7	3.3088	1	-3.11	-1.23	-8.51	6.05
33	3.58	1	1	.5	39	3.58	3	7	1.79	1	-3.11	-1.23	-8.51	6.05
33	2.86	1	1	.88	46	2.86	3	7	2.5168	1	-3.11	-1.23	-8.51	6.05
33	2.32	1	1	.88	47	2.32	3	7	2.0416	1	-3.11	-1.23	-8.51	6.05
34	3.04	0	1	.12	1	0	12	7	.3648	1	5.89	-1.23	-8.51	6.05
34	1.42	0	1	.5	2	0	12	7	.71	1	5.89	-1.23	-8.51	6.05
34	2.86	0	1	.5	3	0	12	7	1.43	1	5.89	-1.23	-8.51	6.05
34	1.78	0	1	.12	5	0	12	7	.2136	1	5.89	-1.23	-8.51	6.05
34	1.96	0	1	.88	6	1	12	7	1.7248	1	5.89	-1.23	-8.51	6.05
34	2.68	0	1	.5	7	0	12	7	1.34	1	5.89	-1.23	-8.51	6.05
34	1.78	0	1	.88	8	1	12	7	1.5664	1	5.89	-1.23	-8.51	6.05
34	2.5	0	1	.12	10	1	12	7	.3	1	5.89	-1.23	-8.51	6.05
34	2.32	0	1	.5	12	1	12	7	1.16	1	5.89	-1.23	-8.51	6.05
34	2.14	0	1	.12	13	0	12	7	.2568	1	5.89	-1.23	-8.51	6.05
34	1.42	0	1	.88	14	1	12	7	1.2496	1	5.89	-1.23	-8.51	6.05
34	1.24	0	1	.12	16	0	12	7	.1488	1	5.89	-1.23	-8.51	6.05
34	2.32	0	1	.12	18	0	12	7	.2784	1	5.89	-1.23	-8.51	6.05
34	4.12	0	1	.12	20	0	12	7	.4944	1	5.89	-1.23	-8.51	6.05
34	2.5	0	1	.5	21	1	12	7	1.25	1	5.89	-1.23	-8.51	6.05
34	3.94	0	1	.12	22	0	12	7	.4728	1	5.89	-1.23	-8.51	6.05
34	3.22	0	1	.12	23	0	12	7	.3864	1	5.89	-1.23	-8.51	6.05
34	2.68	0	1	.88	25	1	12	7	2.3584	1	5.89	-1.23	-8.51	6.05
34	3.4	0	1	.5	26	0	12	7	1.7	1	5.89	-1.23	-8.51	6.05
34	2.5	0	1	.88	27	1	12	7	2.2	1	5.89	-1.23	-8.51	6.05
34	1.78	0	1	.5	29	1	12	7	.89	1	5.89	-1.23	-8.51	6.05
34	1.42	0	1	.12	30	0	12	7	.1704	1	5.89	-1.23	-8.51	6.05
34	3.22	0	1	.5	33	0	12	7	1.61	1	5.89	-1.23	-8.51	6.05
34	1.24	0	1	.88	34	1	12	7	1.0912	1	5.89	-1.23	-8.51	6.05
34	3.58	0	1	.12	35	0	12	7	.4296	1	5.89	-1.23	-8.51	6.05
34	3.76	0	1	.12	36	0	12	7	.4512	1	5.89	-1.23	-8.51	6.05
34	2.14	0	1	.88	38	1	12	7	1.8832	1	5.89	-1.23	-8.51	6.05
34	1.6	0	1	.88	40	0	12	7	1.408	1	5.89	-1.23	-8.51	6.05
34	2.86	0	1	.12	41	0	12	7	.3432	1	5.89	-1.23	-8.51	6.05
34	2.68	0	1	.12	42	0	12	7	.3216	1	5.89	-1.23	-8.51	6.05
34	1.24	0	1	.5	43	1	12	7	.62	1	5.89	-1.23	-8.51	6.05
34	1.96	0	1	.5	44	0	12	7	.98	1	5.89	-1.23	-8.51	6.05
34	2.32	0	1	.88	47	1	12	7	2.0416	1	5.89	-1.23	-8.51	6.05
34	1.96	0	1	.12	50	0	12	7	.2352	1	5.89	-1.23	-8.51	6.05
34	3.22	1	1	.88	4	3.22	12	7	2.8336	1	5.89	-1.23	-8.51	6.05
34	2.14	1	1	.5	9	2.14	12	7	1.07	1	5.89	-1.23	-8.51	6.05
34	3.94	1	1	.5	11	0	12	7	1.97	1	5.89	-1.23	-8.51	6.05
34	3.04	1	1	.88	15	0	12	7	2.6752	1	5.89	-1.23	-8.51	6.05
34	3.58	1	1	.88	17	3.58	12	7	3.1504	1	5.89	-1.23	-8.51	6.05
34	4.12	1	1	.5	19	4.12	12	7	2.06	1	5.89	-1.23	-8.51	6.05
34	4.12	1	1	.88	24	4.12	12	7	3.6256	1	5.89	-1.23	-8.51	6.05
34	3.76	1	1	.5	28	0	12	7	1.88	1	5.89	-1.23	-8.51	6.05
34	3.04	1	1	.5	31	0	12	7	1.52	1	5.89	-1.23	-8.51	6.05
34	3.4	1	1	.88	32	3.4	12	7	2.992	1	5.89	-1.23	-8.51	6.05
34	3.76	1	1	.88	37	3.76	12	7	3.3088	1	5.89	-1.23	-8.51	6.05
34	3.58	1	1	.5	39	3.58	12	7	1.79	1	5.89	-1.23	-8.51	6.05
34	1.6	1	1	.12	45	1.6	12	7	.192	1	5.89	-1.23	-8.51	6.05
34	2.86	1	1	.88	46	2.86	12	7	2.5168	1	5.89	-1.23	-8.51	6.05
34	3.4	1	1	.12	48	0	12	7	.408	1	5.89	-1.23	-8.51	6.05
34	3.94	1	1	.88	49	3.94	12	7	3.4672	1	5.89	-1.23	-8.51	6.05
35	3.04	0	1	.12	1	0	3	7	.3648	2	-3.11	-1.23	-8.51	6.05
35	1.42	0	1	.5	2	0	3	7	.71	2	-3.11	-1.23	-8.51	6.05
35	2.86	0	1	.5	3	0	3	7	1.43	2	-3.11	-1.23	-8.51	6.05
35	1.78	0	1	.12	5	0	3	7	.2136	2	-3.11	-1.23	-8.51	6.05
35	1.96	0	1	.88	6	1	3	7	1.7248	2	-3.11	-1.23	-8.51	6.05
35	1.78	0	1	.88	8	1	3	7	1.5664	2	-3.11	-1.23	-8.51	6.05
35	2.5	0	1	.12	10	1	3	7	.3	2	-3.11	-1.23	-8.51	6.05
35	2.32	0	1	.5	12	1	3	7	1.16	2	-3.11	-1.23	-8.51	6.05
35	2.14	0	1	.12	13	0	3	7	.2568	2	-3.11	-1.23	-8.51	6.05
35	1.24	0	1	.12	16	0	3	7	.1488	2	-3.11	-1.23	-8.51	6.05
35	2.32	0	1	.12	18	0	3	7	.2784	2	-3.11	-1.23	-8.51	6.05
35	4.12	0	1	.12	20	0	3	7	.4944	2	-3.11	-1.23	-8.51	6.05
35	2.5	0	1	.5	21	1	3	7	1.25	2	-3.11	-1.23	-8.51	6.05
35	3.94	0	1	.12	22	0	3	7	.4728	2	-3.11	-1.23	-8.51	6.05
35	3.22	0	1	.12	23	0	3	7	.3864	2	-3.11	-1.23	-8.51	6.05
35	1.78	0	1	.5	29	1	3	7	.89	2	-3.11	-1.23	-8.51	6.05
35	1.42	0	1	.12	30	0	3	7	.1704	2	-3.11	-1.23	-8.51	6.05
35	3.22	0	1	.5	33	0	3	7	1.61	2	-3.11	-1.23	-8.51	6.05
35	1.24	0	1	.88	34	1	3	7	1.0912	2	-3.11	-1.23	-8.51	6.05
35	3.58	0	1	.12	35	0	3	7	.4296	2	-3.11	-1.23	-8.51	6.05
35	3.76	0	1	.12	36	0	3	7	.4512	2	-3.11	-1.23	-8.51	6.05
35	2.14	0	1	.88	38	1	3	7	1.8832	2	-3.11	-1.23	-8.51	6.05
35	1.6	0	1	.88	40	0	3	7	1.408	2	-3.11	-1.23	-8.51	6.05
35	2.86	0	1	.12	41	0	3	7	.3432	2	-3.11	-1.23	-8.51	6.05
35	2.68	0	1	.12	42	0	3	7	.3216	2	-3.11	-1.23	-8.51	6.05
35	1.24	0	1	.5	43	1	3	7	.62	2	-3.11	-1.23	-8.51	6.05
35	1.96	0	1	.5	44	0	3	7	.98	2	-3.11	-1.23	-8.51	6.05
35	1.6	0	1	.12	45	1	3	7	.192	2	-3.11	-1.23	-8.51	6.05
35	3.4	0	1	.12	48	0	3	7	.408	2	-3.11	-1.23	-8.51	6.05
35	1.96	0	1	.12	50	0	3	7	.2352	2	-3.11	-1.23	-8.51	6.05
35	3.22	1	1	.88	4	3.22	3	7	2.8336	2	-3.11	-1.23	-8.51	6.05
35	2.68	1	1	.5	7	0	3	7	1.34	2	-3.11	-1.23	-8.51	6.05
35	2.14	1	1	.5	9	2.14	3	7	1.07	2	-3.11	-1.23	-8.51	6.05
35	3.94	1	1	.5	11	0	3	7	1.97	2	-3.11	-1.23	-8.51	6.05
35	1.42	1	1	.88	14	1.42	3	7	1.2496	2	-3.11	-1.23	-8.51	6.05
35	3.04	1	1	.88	15	0	3	7	2.6752	2	-3.11	-1.23	-8.51	6.05
35	3.58	1	1	.88	17	3.58	3	7	3.1504	2	-3.11	-1.23	-8.51	6.05
35	4.12	1	1	.5	19	4.12	3	7	2.06	2	-3.11	-1.23	-8.51	6.05
35	4.12	1	1	.88	24	4.12	3	7	3.6256	2	-3.11	-1.23	-8.51	6.05
35	2.68	1	1	.88	25	2.68	3	7	2.3584	2	-3.11	-1.23	-8.51	6.05
35	3.4	1	1	.5	26	0	3	7	1.7	2	-3.11	-1.23	-8.51	6.05
35	2.5	1	1	.88	27	2.5	3	7	2.2	2	-3.11	-1.23	-8.51	6.05
35	3.76	1	1	.5	28	0	3	7	1.88	2	-3.11	-1.23	-8.51	6.05
35	3.04	1	1	.5	31	0	3	7	1.52	2	-3.11	-1.23	-8.51	6.05
35	3.4	1	1	.88	32	3.4	3	7	2.992	2	-3.11	-1.23	-8.51	6.05
35	3.76	1	1	.88	37	3.76	3	7	3.3088	2	-3.11	-1.23	-8.51	6.05
35	3.58	1	1	.5	39	3.58	3	7	1.79	2	-3.11	-1.23	-8.51	6.05
35	2.86	1	1	.88	46	2.86	3	7	2.5168	2	-3.11	-1.23	-8.51	6.05
35	2.32	1	1	.88	47	2.32	3	7	2.0416	2	-3.11	-1.23	-8.51	6.05
35	3.94	1	1	.88	49	3.94	3	7	3.4672	2	-3.11	-1.23	-8.51	6.05
36	1.78	0	1	.12	5	0	5	7	.2136	2	-1.11	-1.23	-8.51	6.05
36	2.14	0	1	.5	9	1	5	7	1.07	2	-1.11	-1.23	-8.51	6.05
36	2.5	0	1	.12	10	1	5	7	.3	2	-1.11	-1.23	-8.51	6.05
36	2.14	0	1	.12	13	0	5	7	.2568	2	-1.11	-1.23	-8.51	6.05
36	3.04	0	1	.88	15	0	5	7	2.6752	2	-1.11	-1.23	-8.51	6.05
36	1.24	0	1	.12	16	0	5	7	.1488	2	-1.11	-1.23	-8.51	6.05
36	2.32	0	1	.12	18	0	5	7	.2784	2	-1.11	-1.23	-8.51	6.05
36	4.12	0	1	.12	20	0	5	7	.4944	2	-1.11	-1.23	-8.51	6.05
36	2.5	0	1	.5	21	1	5	7	1.25	2	-1.11	-1.23	-8.51	6.05
36	3.94	0	1	.12	22	0	5	7	.4728	2	-1.11	-1.23	-8.51	6.05
36	3.22	0	1	.12	23	0	5	7	.3864	2	-1.11	-1.23	-8.51	6.05
36	3.4	0	1	.5	26	0	5	7	1.7	2	-1.11	-1.23	-8.51	6.05
36	2.5	0	1	.88	27	1	5	7	2.2	2	-1.11	-1.23	-8.51	6.05
36	1.78	0	1	.5	29	1	5	7	.89	2	-1.11	-1.23	-8.51	6.05
36	1.42	0	1	.12	30	0	5	7	.1704	2	-1.11	-1.23	-8.51	6.05
36	3.04	0	1	.5	31	0	5	7	1.52	2	-1.11	-1.23	-8.51	6.05
36	3.22	0	1	.5	33	0	5	7	1.61	2	-1.11	-1.23	-8.51	6.05
36	1.24	0	1	.88	34	1	5	7	1.0912	2	-1.11	-1.23	-8.51	6.05
36	3.58	0	1	.12	35	0	5	7	.4296	2	-1.11	-1.23	-8.51	6.05
36	3.76	0	1	.12	36	0	5	7	.4512	2	-1.11	-1.23	-8.51	6.05
36	2.14	0	1	.88	38	1	5	7	1.8832	2	-1.11	-1.23	-8.51	6.05
36	1.6	0	1	.88	40	0	5	7	1.408	2	-1.11	-1.23	-8.51	6.05
36	2.86	0	1	.12	41	0	5	7	.3432	2	-1.11	-1.23	-8.51	6.05
36	2.68	0	1	.12	42	0	5	7	.3216	2	-1.11	-1.23	-8.51	6.05
36	1.24	0	1	.5	43	1	5	7	.62	2	-1.11	-1.23	-8.51	6.05
36	1.96	0	1	.5	44	0	5	7	.98	2	-1.11	-1.23	-8.51	6.05
36	1.6	0	1	.12	45	1	5	7	.192	2	-1.11	-1.23	-8.51	6.05
36	3.4	0	1	.12	48	0	5	7	.408	2	-1.11	-1.23	-8.51	6.05
36	1.96	0	1	.12	50	0	5	7	.2352	2	-1.11	-1.23	-8.51	6.05
36	3.04	1	1	.12	1	0	5	7	.3648	2	-1.11	-1.23	-8.51	6.05
36	1.42	1	1	.5	2	0	5	7	.71	2	-1.11	-1.23	-8.51	6.05
36	2.68	1	1	.5	7	0	5	7	1.34	2	-1.11	-1.23	-8.51	6.05
36	1.78	1	0	.88	8	0	5	7	1.5664	2	-1.11	-1.23	-8.51	6.05
36	3.94	1	0	.5	11	0	5	7	1.97	2	-1.11	-1.23	-8.51	6.05
36	2.32	1	0	.5	12	0	5	7	1.16	2	-1.11	-1.23	-8.51	6.05
36	3.58	1	1	.88	17	3.58	5	7	3.1504	2	-1.11	-1.23	-8.51	6.05
36	4.12	1	1	.5	19	4.12	5	7	2.06	2	-1.11	-1.23	-8.51	6.05
36	4.12	1	1	.88	24	4.12	5	7	3.6256	2	-1.11	-1.23	-8.51	6.05
36	2.68	1	1	.88	25	2.68	5	7	2.3584	2	-1.11	-1.23	-8.51	6.05
36	3.76	1	0	.5	28	0	5	7	1.88	2	-1.11	-1.23	-8.51	6.05
36	3.4	1	1	.88	32	3.4	5	7	2.992	2	-1.11	-1.23	-8.51	6.05
36	3.76	1	1	.88	37	3.76	5	7	3.3088	2	-1.11	-1.23	-8.51	6.05
36	2.86	1	1	.88	46	2.86	5	7	2.5168	2	-1.11	-1.23	-8.51	6.05
36	2.32	1	1	.88	47	2.32	5	7	2.0416	2	-1.11	-1.23	-8.51	6.05
36	3.94	1	1	.88	49	3.94	5	7	3.4672	2	-1.11	-1.23	-8.51	6.05
36	2.86	2	1	.5	3	0	5	7	1.43	2	-1.11	-1.23	-8.51	6.05
36	3.22	2	0	.88	4	0	5	7	2.8336	2	-1.11	-1.23	-8.51	6.05
36	1.96	2	1	.88	6	1	5	7	1.7248	2	-1.11	-1.23	-8.51	6.05
36	1.42	2	0	.88	14	0	5	7	1.2496	2	-1.11	-1.23	-8.51	6.05
36	3.58	2	1	.5	39	1	5	7	1.79	2	-1.11	-1.23	-8.51	6.05
37	3.04	0	1	.12	1	0	5	8	.3648	1	-1.11	-.23	-7.51	7.05
37	3.22	0	1	.88	4	1	5	8	2.8336	1	-1.11	-.23	-7.51	7.05
37	1.78	0	1	.12	5	0	5	8	.2136	1	-1.11	-.23	-7.51	7.05
37	2.68	0	1	.5	7	0	5	8	1.34	1	-1.11	-.23	-7.51	7.05
37	1.78	0	1	.88	8	1	5	8	1.5664	1	-1.11	-.23	-7.51	7.05
37	2.5	0	1	.12	10	1	5	8	.3	1	-1.11	-.23	-7.51	7.05
37	2.32	0	1	.5	12	1	5	8	1.16	1	-1.11	-.23	-7.51	7.05
37	2.14	0	1	.12	13	0	5	8	.2568	1	-1.11	-.23	-7.51	7.05
37	3.04	0	1	.88	15	0	5	8	2.6752	1	-1.11	-.23	-7.51	7.05
37	1.24	0	1	.12	16	0	5	8	.1488	1	-1.11	-.23	-7.51	7.05
37	3.58	0	1	.88	17	1	5	8	3.1504	1	-1.11	-.23	-7.51	7.05
37	4.12	0	1	.5	19	1	5	8	2.06	1	-1.11	-.23	-7.51	7.05
37	4.12	0	1	.12	20	0	5	8	.4944	1	-1.11	-.23	-7.51	7.05
37	3.94	0	1	.12	22	0	5	8	.4728	1	-1.11	-.23	-7.51	7.05
37	3.22	0	1	.12	23	0	5	8	.3864	1	-1.11	-.23	-7.51	7.05
37	3.4	0	1	.5	26	0	5	8	1.7	1	-1.11	-.23	-7.51	7.05
37	3.76	0	1	.5	28	0	5	8	1.88	1	-1.11	-.23	-7.51	7.05
37	1.78	0	1	.5	29	1	5	8	.89	1	-1.11	-.23	-7.51	7.05
37	1.42	0	1	.12	30	0	5	8	.1704	1	-1.11	-.23	-7.51	7.05
37	3.22	0	1	.5	33	0	5	8	1.61	1	-1.11	-.23	-7.51	7.05
37	1.24	0	1	.88	34	1	5	8	1.0912	1	-1.11	-.23	-7.51	7.05
37	3.58	0	1	.12	35	0	5	8	.4296	1	-1.11	-.23	-7.51	7.05
37	3.76	0	1	.12	36	0	5	8	.4512	1	-1.11	-.23	-7.51	7.05
37	3.58	0	1	.5	39	1	5	8	1.79	1	-1.11	-.23	-7.51	7.05
37	1.6	0	1	.88	40	0	5	8	1.408	1	-1.11	-.23	-7.51	7.05
37	2.86	0	1	.12	41	0	5	8	.3432	1	-1.11	-.23	-7.51	7.05
37	2.68	0	1	.12	42	0	5	8	.3216	1	-1.11	-.23	-7.51	7.05
37	1.24	0	1	.5	43	1	5	8	.62	1	-1.11	-.23	-7.51	7.05
37	1.96	0	1	.5	44	0	5	8	.98	1	-1.11	-.23	-7.51	7.05
37	1.6	0	1	.12	45	1	5	8	.192	1	-1.11	-.23	-7.51	7.05
37	3.4	0	1	.12	48	0	5	8	.408	1	-1.11	-.23	-7.51	7.05
37	1.96	0	1	.12	50	0	5	8	.2352	1	-1.11	-.23	-7.51	7.05
37	1.42	1	1	.5	2	0	5	8	.71	1	-1.11	-.23	-7.51	7.05
37	2.86	1	1	.5	3	0	5	8	1.43	1	-1.11	-.23	-7.51	7.05
37	1.96	1	1	.88	6	1.96	5	8	1.7248	1	-1.11	-.23	-7.51	7.05
37	2.14	1	1	.5	9	2.14	5	8	1.07	1	-1.11	-.23	-7.51	7.05
37	3.94	1	0	.5	11	0	5	8	1.97	1	-1.11	-.23	-7.51	7.05
37	1.42	1	1	.88	14	1.42	5	8	1.2496	1	-1.11	-.23	-7.51	7.05
37	2.32	1	1	.12	18	0	5	8	.2784	1	-1.11	-.23	-7.51	7.05
37	2.5	1	1	.5	21	2.5	5	8	1.25	1	-1.11	-.23	-7.51	7.05
37	4.12	1	1	.88	24	4.12	5	8	3.6256	1	-1.11	-.23	-7.51	7.05
37	2.68	1	1	.88	25	2.68	5	8	2.3584	1	-1.11	-.23	-7.51	7.05
37	2.5	1	0	.88	27	0	5	8	2.2	1	-1.11	-.23	-7.51	7.05
37	3.04	1	1	.5	31	0	5	8	1.52	1	-1.11	-.23	-7.51	7.05
37	3.4	1	1	.88	32	3.4	5	8	2.992	1	-1.11	-.23	-7.51	7.05
37	3.76	1	1	.88	37	3.76	5	8	3.3088	1	-1.11	-.23	-7.51	7.05
37	2.14	1	1	.88	38	2.14	5	8	1.8832	1	-1.11	-.23	-7.51	7.05
37	2.86	1	1	.88	46	2.86	5	8	2.5168	1	-1.11	-.23	-7.51	7.05
37	2.32	1	1	.88	47	2.32	5	8	2.0416	1	-1.11	-.23	-7.51	7.05
37	3.94	1	0	.88	49	0	5	8	3.4672	1	-1.11	-.23	-7.51	7.05
38	1.42	0	1	.5	2	0	11	8	.71	1	4.89	-.23	-7.51	7.05
38	1.96	0	1	.88	6	1	11	8	1.7248	1	4.89	-.23	-7.51	7.05
38	1.78	0	1	.88	8	1	11	8	1.5664	1	4.89	-.23	-7.51	7.05
38	2.5	0	1	.12	10	1	11	8	.3	1	4.89	-.23	-7.51	7.05
38	2.32	0	1	.5	12	1	11	8	1.16	1	4.89	-.23	-7.51	7.05
38	2.14	0	1	.12	13	0	11	8	.2568	1	4.89	-.23	-7.51	7.05
38	1.42	0	1	.88	14	1	11	8	1.2496	1	4.89	-.23	-7.51	7.05
38	1.24	0	1	.12	16	0	11	8	.1488	1	4.89	-.23	-7.51	7.05
38	2.32	0	1	.12	18	0	11	8	.2784	1	4.89	-.23	-7.51	7.05
38	4.12	0	1	.12	20	0	11	8	.4944	1	4.89	-.23	-7.51	7.05
38	3.94	0	1	.12	22	0	11	8	.4728	1	4.89	-.23	-7.51	7.05
38	3.22	0	1	.12	23	0	11	8	.3864	1	4.89	-.23	-7.51	7.05
38	2.68	0	1	.88	25	1	11	8	2.3584	1	4.89	-.23	-7.51	7.05
38	2.5	0	1	.88	27	1	11	8	2.2	1	4.89	-.23	-7.51	7.05
38	1.78	0	1	.5	29	1	11	8	.89	1	4.89	-.23	-7.51	7.05
38	1.42	0	1	.12	30	0	11	8	.1704	1	4.89	-.23	-7.51	7.05
38	3.22	0	1	.5	33	0	11	8	1.61	1	4.89	-.23	-7.51	7.05
38	1.24	0	1	.88	34	1	11	8	1.0912	1	4.89	-.23	-7.51	7.05
38	3.58	0	1	.12	35	0	11	8	.4296	1	4.89	-.23	-7.51	7.05
38	3.76	0	1	.12	36	0	11	8	.4512	1	4.89	-.23	-7.51	7.05
38	1.6	0	0	.12	45	0	11	8	.192	1	4.89	-.23	-7.51	7.05
38	3.4	0	0	.12	48	0	11	8	.408	1	4.89	-.23	-7.51	7.05
38	3.04	1	1	.12	1	0	11	8	.3648	1	4.89	-.23	-7.51	7.05
38	2.86	1	1	.5	3	0	11	8	1.43	1	4.89	-.23	-7.51	7.05
38	3.22	1	0	.88	4	0	11	8	2.8336	1	4.89	-.23	-7.51	7.05
38	1.78	1	1	.12	5	0	11	8	.2136	1	4.89	-.23	-7.51	7.05
38	2.68	1	1	.5	7	0	11	8	1.34	1	4.89	-.23	-7.51	7.05
38	2.14	1	1	.5	9	2.14	11	8	1.07	1	4.89	-.23	-7.51	7.05
38	3.94	1	1	.5	11	0	11	8	1.97	1	4.89	-.23	-7.51	7.05
38	3.04	1	1	.88	15	0	11	8	2.6752	1	4.89	-.23	-7.51	7.05
38	3.58	1	1	.88	17	3.58	11	8	3.1504	1	4.89	-.23	-7.51	7.05
38	4.12	1	1	.5	19	4.12	11	8	2.06	1	4.89	-.23	-7.51	7.05
38	2.5	1	1	.5	21	2.5	11	8	1.25	1	4.89	-.23	-7.51	7.05
38	4.12	1	1	.88	24	4.12	11	8	3.6256	1	4.89	-.23	-7.51	7.05
38	3.4	1	1	.5	26	0	11	8	1.7	1	4.89	-.23	-7.51	7.05
38	3.76	1	1	.5	28	0	11	8	1.88	1	4.89	-.23	-7.51	7.05
38	3.04	1	1	.5	31	0	11	8	1.52	1	4.89	-.23	-7.51	7.05
38	3.4	1	1	.88	32	3.4	11	8	2.992	1	4.89	-.23	-7.51	7.05
38	3.76	1	1	.88	37	3.76	11	8	3.3088	1	4.89	-.23	-7.51	7.05
38	3.58	1	1	.5	39	3.58	11	8	1.79	1	4.89	-.23	-7.51	7.05
38	1.6	1	0	.88	40	0	11	8	1.408	1	4.89	-.23	-7.51	7.05
38	2.86	1	0	.12	41	0	11	8	.3432	1	4.89	-.23	-7.51	7.05
38	2.68	1	1	.12	42	0	11	8	.3216	1	4.89	-.23	-7.51	7.05
38	1.24	1	0	.5	43	0	11	8	.62	1	4.89	-.23	-7.51	7.05
38	1.96	1	0	.5	44	0	11	8	.98	1	4.89	-.23	-7.51	7.05
38	2.86	1	1	.88	46	2.86	11	8	2.5168	1	4.89	-.23	-7.51	7.05
38	2.32	1	0	.88	47	0	11	8	2.0416	1	4.89	-.23	-7.51	7.05
38	3.94	1	1	.88	49	3.94	11	8	3.4672	1	4.89	-.23	-7.51	7.05
38	1.96	1	0	.12	50	0	11	8	.2352	1	4.89	-.23	-7.51	7.05
38	2.14	2	0	.88	38	0	11	8	1.8832	1	4.89	-.23	-7.51	7.05
39	1.42	0	1	.5	2	0	5	8	.71	2	-1.11	-.23	-7.51	7.05
39	1.78	0	1	.12	5	0	5	8	.2136	2	-1.11	-.23	-7.51	7.05
39	2.68	0	1	.5	7	0	5	8	1.34	2	-1.11	-.23	-7.51	7.05
39	2.14	0	1	.5	9	1	5	8	1.07	2	-1.11	-.23	-7.51	7.05
39	2.5	0	0	.12	10	0	5	8	.3	2	-1.11	-.23	-7.51	7.05
39	3.94	0	1	.5	11	0	5	8	1.97	2	-1.11	-.23	-7.51	7.05
39	2.32	0	1	.5	12	1	5	8	1.16	2	-1.11	-.23	-7.51	7.05
39	1.24	0	1	.12	16	0	5	8	.1488	2	-1.11	-.23	-7.51	7.05
39	4.12	0	1	.12	20	0	5	8	.4944	2	-1.11	-.23	-7.51	7.05
39	2.5	0	1	.5	21	1	5	8	1.25	2	-1.11	-.23	-7.51	7.05
39	3.22	0	1	.12	23	0	5	8	.3864	2	-1.11	-.23	-7.51	7.05
39	3.4	0	1	.5	26	0	5	8	1.7	2	-1.11	-.23	-7.51	7.05
39	1.78	0	1	.5	29	1	5	8	.89	2	-1.11	-.23	-7.51	7.05
39	1.42	0	1	.12	30	0	5	8	.1704	2	-1.11	-.23	-7.51	7.05
39	3.22	0	1	.5	33	0	5	8	1.61	2	-1.11	-.23	-7.51	7.05
39	1.24	0	1	.88	34	1	5	8	1.0912	2	-1.11	-.23	-7.51	7.05
39	3.58	0	1	.12	35	0	5	8	.4296	2	-1.11	-.23	-7.51	7.05
39	3.58	0	1	.5	39	1	5	8	1.79	2	-1.11	-.23	-7.51	7.05
39	2.86	0	1	.12	41	0	5	8	.3432	2	-1.11	-.23	-7.51	7.05
39	2.68	0	1	.12	42	0	5	8	.3216	2	-1.11	-.23	-7.51	7.05
39	1.24	0	1	.5	43	1	5	8	.62	2	-1.11	-.23	-7.51	7.05
39	1.6	0	1	.12	45	1	5	8	.192	2	-1.11	-.23	-7.51	7.05
39	1.96	0	1	.12	50	0	5	8	.2352	2	-1.11	-.23	-7.51	7.05
39	3.04	1	1	.12	1	0	5	8	.3648	2	-1.11	-.23	-7.51	7.05
39	2.86	1	1	.5	3	0	5	8	1.43	2	-1.11	-.23	-7.51	7.05
39	3.22	1	1	.88	4	3.22	5	8	2.8336	2	-1.11	-.23	-7.51	7.05
39	1.96	1	1	.88	6	1.96	5	8	1.7248	2	-1.11	-.23	-7.51	7.05
39	1.78	1	1	.88	8	1.78	5	8	1.5664	2	-1.11	-.23	-7.51	7.05
39	2.14	1	1	.12	13	0	5	8	.2568	2	-1.11	-.23	-7.51	7.05
39	1.42	1	1	.88	14	1.42	5	8	1.2496	2	-1.11	-.23	-7.51	7.05
39	3.04	1	1	.88	15	0	5	8	2.6752	2	-1.11	-.23	-7.51	7.05
39	3.58	1	1	.88	17	3.58	5	8	3.1504	2	-1.11	-.23	-7.51	7.05
39	2.32	1	1	.12	18	0	5	8	.2784	2	-1.11	-.23	-7.51	7.05
39	4.12	1	1	.5	19	4.12	5	8	2.06	2	-1.11	-.23	-7.51	7.05
39	3.94	1	1	.12	22	0	5	8	.4728	2	-1.11	-.23	-7.51	7.05
39	4.12	1	1	.88	24	4.12	5	8	3.6256	2	-1.11	-.23	-7.51	7.05
39	2.68	1	1	.88	25	2.68	5	8	2.3584	2	-1.11	-.23	-7.51	7.05
39	2.5	1	1	.88	27	2.5	5	8	2.2	2	-1.11	-.23	-7.51	7.05
39	3.76	1	1	.5	28	0	5	8	1.88	2	-1.11	-.23	-7.51	7.05
39	3.04	1	1	.5	31	0	5	8	1.52	2	-1.11	-.23	-7.51	7.05
39	3.4	1	1	.88	32	3.4	5	8	2.992	2	-1.11	-.23	-7.51	7.05
39	3.76	1	1	.12	36	0	5	8	.4512	2	-1.11	-.23	-7.51	7.05
39	3.76	1	1	.88	37	3.76	5	8	3.3088	2	-1.11	-.23	-7.51	7.05
39	2.14	1	1	.88	38	2.14	5	8	1.8832	2	-1.11	-.23	-7.51	7.05
39	1.6	1	1	.88	40	0	5	8	1.408	2	-1.11	-.23	-7.51	7.05
39	1.96	1	1	.5	44	0	5	8	.98	2	-1.11	-.23	-7.51	7.05
39	2.86	1	1	.88	46	2.86	5	8	2.5168	2	-1.11	-.23	-7.51	7.05
39	2.32	1	1	.88	47	2.32	5	8	2.0416	2	-1.11	-.23	-7.51	7.05
39	3.4	1	1	.12	48	0	5	8	.408	2	-1.11	-.23	-7.51	7.05
39	3.94	1	1	.88	49	3.94	5	8	3.4672	2	-1.11	-.23	-7.51	7.05
40	3.04	0	1	.12	1	0	3	8	.3648	2	-3.11	-.23	-7.51	7.05
40	1.78	0	1	.12	5	0	3	8	.2136	2	-3.11	-.23	-7.51	7.05
40	2.68	0	1	.5	7	0	3	8	1.34	2	-3.11	-.23	-7.51	7.05
40	2.14	0	1	.5	9	1	3	8	1.07	2	-3.11	-.23	-7.51	7.05
40	2.5	0	1	.12	10	1	3	8	.3	2	-3.11	-.23	-7.51	7.05
40	2.32	0	1	.5	12	1	3	8	1.16	2	-3.11	-.23	-7.51	7.05
40	2.14	0	1	.12	13	0	3	8	.2568	2	-3.11	-.23	-7.51	7.05
40	1.24	0	1	.12	16	0	3	8	.1488	2	-3.11	-.23	-7.51	7.05
40	2.32	0	1	.12	18	0	3	8	.2784	2	-3.11	-.23	-7.51	7.05
40	4.12	0	1	.5	19	1	3	8	2.06	2	-3.11	-.23	-7.51	7.05
40	3.94	0	1	.12	22	0	3	8	.4728	2	-3.11	-.23	-7.51	7.05
40	3.22	0	1	.12	23	0	3	8	.3864	2	-3.11	-.23	-7.51	7.05
40	2.68	0	1	.88	25	1	3	8	2.3584	2	-3.11	-.23	-7.51	7.05
40	2.5	0	1	.88	27	1	3	8	2.2	2	-3.11	-.23	-7.51	7.05
40	1.78	0	1	.5	29	1	3	8	.89	2	-3.11	-.23	-7.51	7.05
40	1.42	0	1	.12	30	0	3	8	.1704	2	-3.11	-.23	-7.51	7.05
40	3.22	0	1	.5	33	0	3	8	1.61	2	-3.11	-.23	-7.51	7.05
40	1.24	0	1	.88	34	1	3	8	1.0912	2	-3.11	-.23	-7.51	7.05
40	3.58	0	1	.12	35	0	3	8	.4296	2	-3.11	-.23	-7.51	7.05
40	3.76	0	1	.12	36	0	3	8	.4512	2	-3.11	-.23	-7.51	7.05
40	2.14	0	1	.88	38	1	3	8	1.8832	2	-3.11	-.23	-7.51	7.05
40	1.6	0	1	.88	40	0	3	8	1.408	2	-3.11	-.23	-7.51	7.05
40	2.86	0	1	.12	41	0	3	8	.3432	2	-3.11	-.23	-7.51	7.05
40	2.68	0	1	.12	42	0	3	8	.3216	2	-3.11	-.23	-7.51	7.05
40	1.24	0	1	.5	43	1	3	8	.62	2	-3.11	-.23	-7.51	7.05
40	1.96	0	1	.5	44	0	3	8	.98	2	-3.11	-.23	-7.51	7.05
40	1.6	0	1	.12	45	1	3	8	.192	2	-3.11	-.23	-7.51	7.05
40	3.4	0	1	.12	48	0	3	8	.408	2	-3.11	-.23	-7.51	7.05
40	1.96	0	1	.12	50	0	3	8	.2352	2	-3.11	-.23	-7.51	7.05
40	1.42	1	1	.5	2	0	3	8	.71	2	-3.11	-.23	-7.51	7.05
40	2.86	1	1	.5	3	0	3	8	1.43	2	-3.11	-.23	-7.51	7.05
40	3.22	1	1	.88	4	3.22	3	8	2.8336	2	-3.11	-.23	-7.51	7.05
40	1.96	1	1	.88	6	1.96	3	8	1.7248	2	-3.11	-.23	-7.51	7.05
40	1.78	1	1	.88	8	1.78	3	8	1.5664	2	-3.11	-.23	-7.51	7.05
40	3.94	1	1	.5	11	0	3	8	1.97	2	-3.11	-.23	-7.51	7.05
40	1.42	1	1	.88	14	1.42	3	8	1.2496	2	-3.11	-.23	-7.51	7.05
40	3.04	1	1	.88	15	0	3	8	2.6752	2	-3.11	-.23	-7.51	7.05
40	3.58	1	1	.88	17	3.58	3	8	3.1504	2	-3.11	-.23	-7.51	7.05
40	4.12	1	1	.12	20	0	3	8	.4944	2	-3.11	-.23	-7.51	7.05
40	2.5	1	1	.5	21	2.5	3	8	1.25	2	-3.11	-.23	-7.51	7.05
40	4.12	1	1	.88	24	4.12	3	8	3.6256	2	-3.11	-.23	-7.51	7.05
40	3.4	1	1	.5	26	0	3	8	1.7	2	-3.11	-.23	-7.51	7.05
40	3.76	1	1	.5	28	0	3	8	1.88	2	-3.11	-.23	-7.51	7.05
40	3.04	1	1	.5	31	0	3	8	1.52	2	-3.11	-.23	-7.51	7.05
40	3.4	1	1	.88	32	3.4	3	8	2.992	2	-3.11	-.23	-7.51	7.05
40	3.76	1	1	.88	37	3.76	3	8	3.3088	2	-3.11	-.23	-7.51	7.05
40	3.58	1	1	.5	39	3.58	3	8	1.79	2	-3.11	-.23	-7.51	7.05
40	2.86	1	1	.88	46	2.86	3	8	2.5168	2	-3.11	-.23	-7.51	7.05
40	2.32	1	1	.88	47	2.32	3	8	2.0416	2	-3.11	-.23	-7.51	7.05
[truncated: 1,501 more rows]
